# Supplementary material for: Impact of urbanisation and environmental factors on spatial distribution of COVID-19 cases during the early phase of epidemic in Singapore
Source: Sci Rep. 2022 Jun 13;12:9758. doi: 10.1038/s41598-022-12941-8 (PMC9191550; doi:10.1038/s41598-022-12941-8)
Supplement: Supplementary file 1 — Supplementary Table S1. [file 41598_2022_12941_MOESM1_ESM.xlsx]

## Sheet: COVID-19_Temperature_GWR
Supplementary Table 1
Subzone	Plan Area	Number of COVID-19 cases as of 17 Mar 2020	Average Temperature in Feb and Mar 2020	GWR value	GWR range	Significance
Bishan East	Bishan	0	27.8386	1.82736	1.5 'to' 2.5	Moderate Significance
Tiong Bahru Station	Bukit Merah	1	27.5717	1.74701	1.5 'to' 2.5	Moderate Significance
Yunnan	Jurong West	1	27.8351	1.62159	1.5 'to' 2.5	Moderate Significance
Jurong West Central	Jurong West	0	27.7572	1.65339	1.5 'to' 2.5	Moderate Significance
Boon Lay Place	Jurong West	1	27.833	1.86398	1.5 'to' 2.5	Moderate Significance
Chinatown	Outram	0	27.6822	1.75391	1.5 'to' 2.5	Moderate Significance
Mei Chin	Queenstown	0	27.6043	1.70543	1.5 'to' 2.5	Moderate Significance
Mount Emily	Rochor	0	27.8004	1.53041	1.5 'to' 2.5	Moderate Significance
Little India	Rochor	0	27.3832	1.71343	1.5 'to' 2.5	Moderate Significance
Rivervale	Sengkang	0	27.6305	1.63709	1.5 'to' 2.5	Moderate Significance
Serangoon Garden	Serangoon	2	27.4277	1.54025	1.5 'to' 2.5	Moderate Significance
People'S Park	Outram	0	27.6822	-0.175708	<0.5	No significance
Yio Chu Kang East	Ang Mo Kio	0	27.418	-0.41641	<0.5	No significance
Yio Chu Kang	Ang Mo Kio	0	27.5017	-0.266654	<0.5	No significance
Yio Chu Kang West	Ang Mo Kio	0	27.6616	-0.22845	<0.5	No significance
Tagore	Ang Mo Kio	0	27.4589	-0.113883	<0.5	No significance
Townsville	Ang Mo Kio	0	27.6675	-0.0872162	<0.5	No significance
Chong Boon	Ang Mo Kio	0	27.5152	0.126726	<0.5	No significance
Shangri-La	Ang Mo Kio	1	27.4365	0.016652	<0.5	No significance
Cheng San	Ang Mo Kio	0	27.6641	-0.145597	<0.5	No significance
Ang Mo Kio Town Centre	Ang Mo Kio	0	27.4104	0.29895	<0.5	No significance
Kebun Bahru	Ang Mo Kio	2	27.6762	-0.00211	<0.5	No significance
Sembawang Hills	Ang Mo Kio	0	27.6932	-0.214716	<0.5	No significance
Yio Chu Kang North	Ang Mo Kio	0	27.611	0.438748	<0.5	No significance
Siglap	Bedok	0	27.8386	-0.171735	<0.5	No significance
Kembangan	Bedok	0	27.5462	-0.430879	<0.5	No significance
Bayshore	Bedok	0	27.2491	-0.653912	<0.5	No significance
Frankel	Bedok	0	27.8004	-0.227314	<0.5	No significance
Bedok North	Bedok	0	27.4193	-0.336191	<0.5	No significance
Bedok South	Bedok	1	27.833	-0.237037	<0.5	No significance
Kaki Bukit	Bedok	0	27.3539	-0.229972	<0.5	No significance
Bedok Reservoir	Bedok	1	27.5118	0.153046	<0.5	No significance
Marymount	Bishan	0	27.525	-0.25994	<0.5	No significance
Upper Thomson	Bishan	0	27.418	-0.399837	<0.5	No significance
Tukang	Boon Lay	0	27.2491	-0.750153	<0.5	No significance
Liu Fang	Boon Lay	0	27.4652	-0.672264	<0.5	No significance
Samulun	Boon Lay	0	27.4241	-0.210618	<0.5	No significance
Shipyard	Boon Lay	0	27.3522	-0.211516	<0.5	No significance
Bukit Batok East	Bukit Batok	0	27.7147	-0.166844	<0.5	No significance
Bukit Batok West	Bukit Batok	1	27.7121	0.131878	<0.5	No significance
Bukit Batok Central	Bukit Batok	20	27.3372	1.63123	<0.5	No significance
Bukit Batok South	Bukit Batok	0	27.6825	0.126726	<0.5	No significance
Guilin	Bukit Batok	0	27.5462	-0.55219	<0.5	No significance
Hillview	Bukit Batok	0	27.5152	0.126726	<0.5	No significance
Brickworks	Bukit Batok	2	27.7611	0.00211	<0.5	No significance
Hong Kah North	Bukit Batok	0	27.418	-0.126726	<0.5	No significance
Gombak	Bukit Batok	0	27.5017	-0.278244	<0.5	No significance
Bukit Merah	Bukit Merah	1	27.5717	-0.178307	<0.5	No significance
Tiong Bahru	Bukit Merah	0	27.5556	-0.177598	<0.5	No significance
Henderson Hill	Bukit Merah	1	27.5717	-0.181643	<0.5	No significance
Redhill	Bukit Merah	1	27.5717	0.12135	<0.5	No significance
Alexandra Hill	Bukit Merah	1	27.5717	-0.186142	<0.5	No significance
Bukit Ho Swee	Bukit Merah	0	27.5556	-0.183062	<0.5	No significance
Telok Blangah Rise	Bukit Merah	0	27.6176	-0.171308	<0.5	No significance
Everton Park	Bukit Merah	6	27.6889	0.21562	<0.5	No significance
Telok Blangah Way	Bukit Merah	1	27.5717	0.130914	<0.5	No significance
Kampong Tiong Bahru	Bukit Merah	1	27.5717	-0.173736	<0.5	No significance
Telok Blangah Drive	Bukit Merah	1	27.605	0.128565	<0.5	No significance
City Terminals	Bukit Merah	0	27.6176	-0.163904	<0.5	No significance
Maritime Square	Bukit Merah	1	27.9332	0.166068	<0.5	No significance
Singapore General Hospital	Bukit Merah	0	27.8249	-0.169734	<0.5	No significance
Alexandra North	Bukit Merah	0	27.5481	-0.194825	<0.5	No significance
Depot Road	Bukit Merah	1	27.9332	-0.187573	<0.5	No significance
Saujana	Bukit Panjang	0	27.5462	-0.407154	<0.5	No significance
Nature Reserve	Bukit Panjang	0	27.4222	0.227118	<0.5	No significance
Fajar	Bukit Panjang	2	27.6762	-0.00211	<0.5	No significance
Senja	Bukit Panjang	1	27.405	-0.503735	<0.5	No significance
Dairy Farm	Bukit Panjang	2	27.4277	-0.103756	<0.5	No significance
Jelebu	Bukit Panjang	0	27.611	-0.253429	<0.5	No significance
Bangkit	Bukit Panjang	0	27.418	-0.126726	<0.5	No significance
Coronation Road	Bukit Timah	1	27.833	0.459861	<0.5	No significance
Leedon Park	Bukit Timah	0	27.6043	-0.196651	<0.5	No significance
Ulu Pandan	Bukit Timah	0	27.3522	-0.217594	<0.5	No significance
Farrer Court	Bukit Timah	0	27.7632	-0.225998	<0.5	No significance
Holland Road	Bukit Timah	0	27.7572	0.102005	<0.5	No significance
Hillcrest	Bukit Timah	0	27.2491	-0.799676	<0.5	No significance
Anak Bukit	Bukit Timah	0	27.3546	-0.126726	<0.5	No significance
Swiss Club	Bukit Timah	20	27.3372	1.63123	<0.5	No significance
Central Water Catchment	Central Water Catchment	0	27.4224	-0.126726	<0.5	No significance
Changi West	Changi	1	27.8351	0.138018	<0.5	No significance
Changi Airport	Changi	1	27.405	-0.527105	<0.5	No significance
Changi Point	Changi	0	27.4589	0.165894	<0.5	No significance
Changi Bay	Changi Bay	0	27.6616	-0.191218	<0.5	No significance
Peng Siang	Choa Chu Kang	1	27.7121	-0.213156	<0.5	No significance
Teck Whye	Choa Chu Kang	1	27.6651	0.12768	<0.5	No significance
Choa Chu Kang Central	Choa Chu Kang	0	27.481	-0.268308	<0.5	No significance
Keat Hong	Choa Chu Kang	0	27.7371	-0.251608	<0.5	No significance
Yew Tee	Choa Chu Kang	1	27.3475	-0.154197	<0.5	No significance
Choa Chu Kang North	Choa Chu Kang	0	27.4474	-0.243929	<0.5	No significance
Clementi Woods	Clementi	0	27.3522	-0.206555	<0.5	No significance
Clementi West	Clementi	0	27.4652	-0.601807	<0.5	No significance
Clementi North	Clementi	0	27.4928	-0.219892	<0.5	No significance
Pandan	Clementi	0	27.4938	-0.243123	<0.5	No significance
Clementi Central	Clementi	1	27.3309	-0.214139	<0.5	No significance
West Coast	Clementi	0	27.4928	-0.229673	<0.5	No significance
Sunset Way	Clementi	0	27.3832	0.121481	<0.5	No significance
Toh Tuck	Clementi	0	27.4222	-0.484483	<0.5	No significance
Faber	Clementi	0	27.6824	0.294968	<0.5	No significance
Phillip	Downtown Core	0	27.7443	-0.178602	<0.5	No significance
Raffles Place	Downtown Core	6	27.6889	-0.103756	<0.5	No significance
Bayfront Subzone	Downtown Core	1	27.9332	-0.177431	<0.5	No significance
Clifford Pier	Downtown Core	0	27.8249	-0.179405	<0.5	No significance
Tanjong Pagar	Downtown Core	6	27.6889	-0.115622	<0.5	No significance
Maxwell	Downtown Core	6	27.6889	-0.115625	<0.5	No significance
Cecil	Downtown Core	6	27.6889	-0.115623	<0.5	No significance
Anson	Downtown Core	6	27.6889	-0.115628	<0.5	No significance
Central Subzone	Downtown Core	0	27.6176	-0.170961	<0.5	No significance
City Hall	Downtown Core	0	27.3522	-0.203079	<0.5	No significance
Marina Centre	Downtown Core	0	27.457	-0.192083	<0.5	No significance
Bugis	Downtown Core	20	27.3372	1.63123	<0.5	No significance
Kallang Way	Geylang	0	27.4241	-0.19942	<0.5	No significance
Aljunied	Geylang	0	27.7258	-0.190929	<0.5	No significance
Geylang East	Geylang	1	27.3309	-0.196234	<0.5	No significance
Macpherson	Geylang	0	27.5947	-0.360977	<0.5	No significance
Kampong Ubi	Geylang	0	27.6054	-0.248922	<0.5	No significance
Tai Seng	Hougang	0	27.5139	-0.317955	<0.5	No significance
Defu Industrial Park	Hougang	0	27.8121	0.0898444	<0.5	No significance
Trafalgar	Hougang	1	27.405	0.147248	<0.5	No significance
Lorong Ah Soo	Hougang	0	27.2738	-0.142442	<0.5	No significance
Kovan	Hougang	1	27.751	-0.230388	<0.5	No significance
Hougang Central	Hougang	2	27.6817	0.00211	<0.5	No significance
Hougang East	Hougang	2	27.6762	0.00151	<0.5	No significance
Lorong Halus	Hougang	1	27.4365	-0.474755	<0.5	No significance
Kangkar	Hougang	1	27.751	-0.248226	<0.5	No significance
Hougang West	Hougang	0	27.7371	-0.259031	<0.5	No significance
Penjuru Crescent	Jurong East	2	27.7533	-0.103756	<0.5	No significance
International Business Park	Jurong East	0	27.4241	0.599485	<0.5	No significance
Yuhua West	Jurong East	0	27.457	-0.191421	<0.5	No significance
Jurong Port	Jurong East	0	27.4987	0.479268	<0.5	No significance
Jurong Gateway	Jurong East	0	27.6054	-0.251315	<0.5	No significance
Teban Gardens	Jurong East	1	27.4818	-0.266125	<0.5	No significance
Jurong River	Jurong East	0	27.6054	0.449733	<0.5	No significance
Yuhua East	Jurong East	0	27.7147	-0.19872	<0.5	No significance
Toh Guan	Jurong East	1	27.833	0.444524	<0.5	No significance
Lakeside	Jurong East	0	27.7664	-0.267464	<0.5	No significance
Safti	Jurong West	1	27.5118	-0.529231	<0.5	No significance
Hong Kah	Jurong West	0	27.3546	-0.126726	<0.5	No significance
Chin Bee	Jurong West	1	27.5118	0.016652	<0.5	No significance
Taman Jurong	Jurong West	0	27.525	-0.262748	<0.5	No significance
Wenya	Jurong West	1	27.8351	-0.266326	<0.5	No significance
Kian Teck	Jurong West	0	27.2491	-0.682869	<0.5	No significance
Tanjong Rhu	Kallang	0	27.6043	-0.206473	<0.5	No significance
Crawford	Kallang	2	27.7533	-0.103756	<0.5	No significance
Kampong Bugis	Kallang	0	27.4652	-0.548646	<0.5	No significance
Lavender	Kallang	0	27.3568	-0.593936	<0.5	No significance
Kampong Java	Kallang	0	27.5947	-0.335682	<0.5	No significance
Boon Keng	Kallang	0	27.5139	-0.267304	<0.5	No significance
Kallang Bahru	Kallang	0	27.5139	-0.314216	<0.5	No significance
Bendemeer	Kallang	0	27.5017	0.438221	<0.5	No significance
Geylang Bahru	Kallang	2	27.5822	0.00211	<0.5	No significance
Lim Chu Kang	Lim Chu Kang	0	27.7067	-0.174718	<0.5	No significance
Mandai East	Mandai	0	27.49	-0.316365	<0.5	No significance
Mandai Estate	Mandai	0	27.6305	-0.191234	<0.5	No significance
Mandai West	Mandai	0	27.3727	-0.403239	<0.5	No significance
Marina East	Marina East	0	27.5257	0.187234	<0.5	No significance
Marina South	Marina South	1	27.9332	-0.175212	<0.5	No significance
Marine Parade	Marine Parade	2	27.7533	-0.103756	<0.5	No significance
Mountbatten	Marine Parade	0	27.5573	-0.214185	<0.5	No significance
East Coast	Marine Parade	0	27.3522	-0.19639	<0.5	No significance
Katong	Marine Parade	0	27.5075	-0.582869	<0.5	No significance
Marina East (Mp)	Marine Parade	0	27.611	0.526726	<0.5	No significance
Fort Canning	Museum	0	27.5481	0.512673	<0.5	No significance
Bras Basah	Museum	0	27.2491	-0.622755	<0.5	No significance
Dhoby Ghaut	Museum	1	27.5118	0.11862	<0.5	No significance
Monk'S Hill	Newton	0	27.6677	-0.0810341	<0.5	No significance
Istana Negara	Newton	0	27.5139	0.124436	<0.5	No significance
Cairnhill	Newton	1	27.5326	-0.197427	<0.5	No significance
Orange Grove	Newton	0	27.4982	0.191809	<0.5	No significance
Newton Circus	Newton	0	27.7571	-0.21586	<0.5	No significance
Goodwood Park	Newton	0	27.4652	-0.626711	<0.5	No significance
North-Eastern Islands	North-Eastern Islands	0	27.6305	-0.177729	<0.5	No significance
Dunearn	Novena	0	27.8386	-0.413265	<0.5	No significance
Mount Pleasant	Novena	1	27.8351	0.016652	<0.5	No significance
Malcolm	Novena	0	27.6824	-0.513156	<0.5	No significance
Balestier	Novena	0	27.4032	-0.300257	<0.5	No significance
Moulmein	Novena	1	27.3475	-0.119072	<0.5	No significance
Tanglin	Orchard	0	27.7258	-0.205218	<0.5	No significance
Boulevard	Orchard	0	27.4987	-0.214637	<0.5	No significance
Somerset	Orchard	0	27.5792	-0.188233	<0.5	No significance
China Square	Outram	6	27.6889	-0.103756	<0.5	No significance
Pearl'S Hill	Outram	0	27.6822	-0.178764	<0.5	No significance
Pasir Ris West	Pasir Ris	0	27.4873	0.163532	<0.5	No significance
Loyang West	Pasir Ris	1	27.3475	0.0175228	<0.5	No significance
Flora Drive	Pasir Ris	0	27.6641	-0.143084	<0.5	No significance
Loyang East	Pasir Ris	7	27.5359	-0.110243	<0.5	No significance
Pasir Ris Drive	Pasir Ris	7	27.5359	0.7432	<0.5	No significance
Pasir Ris Central	Pasir Ris	0	27.481	-0.281877	<0.5	No significance
Pasir Ris Park	Pasir Ris	1	27.4707	-0.18347	<0.5	No significance
Pasir Ris Wafer Fab Park	Pasir Ris	1	27.4707	0.179918	<0.5	No significance
Airport Road	Paya Lebar	4	27.3606	-0.010463	<0.5	No significance
Paya Lebar East	Paya Lebar	0	27.6825	-0.139328	<0.5	No significance
Plab	Paya Lebar	1	27.5118	-0.636642	<0.5	No significance
Paya Lebar North	Paya Lebar	0	27.5017	0.175638	<0.5	No significance
Paya Lebar West	Paya Lebar	0	27.4379	-0.283026	<0.5	No significance
Gul Basin	Pioneer	0	27.6043	-0.204144	<0.5	No significance
Pioneer Sector	Pioneer	0	27.3522	-0.203953	<0.5	No significance
Joo Koon	Pioneer	0	27.7442	-0.202007	<0.5	No significance
Benoi Sector	Pioneer	0	27.4032	-0.250664	<0.5	No significance
Gul Circle	Pioneer	0	27.7572	-0.231186	<0.5	No significance
Punggol Canal	Punggol	0	27.7371	-0.238828	<0.5	No significance
Punggol Field	Punggol	0	27.4589	-0.127061	<0.5	No significance
Waterway East	Punggol	0	27.6637	-0.1197	<0.5	No significance
Punggol Town Centre	Punggol	0	27.5017	-0.243208	<0.5	No significance
Northshore	Punggol	0	27.3913	-0.447054	<0.5	No significance
Coney Island	Punggol	0	27.5917	-0.107842	<0.5	No significance
Matilda	Punggol	0	27.4542	-0.0816014	<0.5	No significance
Pasir Panjang 2	Queenstown	1	27.5877	-0.185595	<0.5	No significance
Pasir Panjang 1	Queenstown	0	27.6619	0.114993	<0.5	No significance
Queensway	Queenstown	0	27.6822	-0.173853	<0.5	No significance
Kent Ridge	Queenstown	0	27.5481	-0.193445	<0.5	No significance
Tanglin Halt	Queenstown	0	27.3832	-0.201293	<0.5	No significance
One North	Queenstown	0	27.4241	-0.205271	<0.5	No significance
Commonwealth	Queenstown	0	27.9398	-0.203564	<0.5	No significance
Dover	Queenstown	0	27.7571	-0.126726	<0.5	No significance
National University Of S'Pore	Queenstown	0	27.6043	-0.199576	<0.5	No significance
Margaret Drive	Queenstown	0	27.3832	-0.197057	<0.5	No significance
Port	Queenstown	0	27.2491	-0.761683	<0.5	No significance
Holland Drive	Queenstown	0	27.4864	-0.239723	<0.5	No significance
Ghim Moh	Queenstown	0	27.6388	-0.5139	<0.5	No significance
Singapore Polytechnic	Queenstown	0	27.6043	-0.21538	<0.5	No significance
Institution Hill	River Valley	0	28.0085	-0.185648	<0.5	No significance
Leonie Hill	River Valley	0	27.8249	-0.187197	<0.5	No significance
One Tree Hill	River Valley	1	27.5717	-0.181861	<0.5	No significance
Oxley	River Valley	0	27.7258	-0.217797	<0.5	No significance
Paterson	River Valley	0	27.3773	-0.1942	<0.5	No significance
Mackenzie	Rochor	0	27.7258	-0.208784	<0.5	No significance
Sungei Road	Rochor	0	27.4987	-0.212225	<0.5	No significance
Bencoolen	Rochor	0	27.9398	-0.192937	<0.5	No significance
Rochor Canal	Rochor	0	27.7258	-0.204359	<0.5	No significance
Kampong Glam	Rochor	0	27.6824	-0.385591	<0.5	No significance
Selegie	Rochor	1	27.3309	-0.208525	<0.5	No significance
Victoria	Rochor	0	27.6619	-0.203219	<0.5	No significance
Farrer Park	Rochor	2	27.8017	0.00211	<0.5	No significance
Pulau Punggol Timor	Seletar	0	27.5206	-0.235726	<0.5	No significance
Seletar Aerospace Park	Seletar	0	27.2491	-0.891315	<0.5	No significance
Seletar	Seletar	0	27.7067	-0.208051	<0.5	No significance
Pulau Punggol Barat	Seletar	0	27.4542	-0.0878093	<0.5	No significance
Sembawang Springs	Sembawang	0	27.6054	-0.255363	<0.5	No significance
Sembawang Central	Sembawang	0	27.2738	-0.240186	<0.5	No significance
Admiralty	Sembawang	1	27.4707	-0.156199	<0.5	No significance
Senoko South	Sembawang	1	27.3475	-0.183281	<0.5	No significance
Sembawang North	Sembawang	0	27.2738	-0.214309	<0.5	No significance
The Wharves	Sembawang	0	27.4309	-0.0947561	<0.5	No significance
Senoko North	Sembawang	0	27.5205	-0.0954143	<0.5	No significance
Sembawang East	Sembawang	0	27.3631	-0.38706	<0.5	No significance
Sembawang Straits	Sembawang	0	27.4589	-0.10736	<0.5	No significance
Compassvale	Sengkang	0	27.4032	-0.257908	<0.5	No significance
Lorong Halus North	Sengkang	7	27.5359	0.7432	<0.5	No significance
Sengkang Town Centre	Sengkang	0	27.2738	-0.169088	<0.5	No significance
Anchorvale	Sengkang	0	27.7161	-0.05905	<0.5	No significance
Sengkang West	Sengkang	0	27.4589	-0.16698	<0.5	No significance
Fernvale	Sengkang	0	27.5917	-0.137789	<0.5	No significance
Upper Paya Lebar	Serangoon	0	27.4222	-0.450113	<0.5	No significance
Seletar Hills	Serangoon	0	27.4723	-0.24859	<0.5	No significance
Lorong Chuan	Serangoon	0	27.7572	-0.22789	<0.5	No significance
Serangoon Central	Serangoon	0	27.4222	0.275842	<0.5	No significance
Serangoon North Ind Estate	Serangoon	2	27.6762	-0.00154	<0.5	No significance
Serangoon North	Serangoon	1	27.4818	-0.281815	<0.5	No significance
Simpang South	Simpang	0	27.7067	-0.203869	<0.5	No significance
Simpang North	Simpang	0	27.2738	-0.301042	<0.5	No significance
Pulau Seletar	Simpang	0	27.2738	-0.138986	<0.5	No significance
Tanjong Irau	Simpang	0	27.3522	0.122181	<0.5	No significance
Boat Quay	Singapore River	0	27.7443	-0.180738	<0.5	No significance
Clarke Quay	Singapore River	0	27.6982	-0.182999	<0.5	No significance
Robertson Quay	Singapore River	0	27.457	-0.187544	<0.5	No significance
Southern Group	Southern Islands	0	27.8185	-0.146788	<0.5	No significance
Sentosa	Southern Islands	6	27.6572	-0.001562	<0.5	No significance
Straits View	Straits View	1	27.6651	-0.162228	<0.5	No significance
Kranji	Sungei Kadut	0	27.2491	-0.737663	<0.5	No significance
Reservoir View	Sungei Kadut	0	27.2738	-0.189419	<0.5	No significance
Gali Batu	Sungei Kadut	0	27.611	0.169892	<0.5	No significance
Turf Club	Sungei Kadut	0	27.6305	-0.190227	<0.5	No significance
Pang Sua	Sungei Kadut	0	27.5917	-0.15335	<0.5	No significance
Xilin	Tampines	0	27.4032	0.128926	<0.5	No significance
Simei	Tampines	0	27.7572	-0.248103	<0.5	No significance
Tampines East	Tampines	0	27.5462	-0.372272	<0.5	No significance
Tampines West	Tampines	0	27.7371	-0.26483	<0.5	No significance
Tampines North	Tampines	2	27.7136	-0.00211	<0.5	No significance
Ridout	Tanglin	0	27.9398	0.103684	<0.5	No significance
Chatsworth	Tanglin	0	27.3832	-0.203739	<0.5	No significance
Tyersall	Tanglin	0	27.4652	-0.694575	<0.5	No significance
Nassim	Tanglin	1	27.3925	-0.268881	<0.5	No significance
Tengah	Tengah	0	27.5017	-0.281389	<0.5	No significance
Kim Keat	Toa Payoh	0	27.4637	-0.236801	<0.5	No significance
Toa Payoh Central	Toa Payoh	1	27.833	-0.24781	<0.5	No significance
Sennett	Toa Payoh	0	27.5462	-0.148437	<0.5	No significance
Potong Pasir	Toa Payoh	0	27.611	-0.249509	<0.5	No significance
Joo Seng	Toa Payoh	2	27.7611	0.00211	<0.5	No significance
Lorong 8 Toa Payoh	Toa Payoh	0	27.5223	0.123809	<0.5	No significance
Braddell	Toa Payoh	0	27.8121	-0.671899	<0.5	No significance
Bidadari	Toa Payoh	1	27.6619	0.439839	<0.5	No significance
Woodleigh	Toa Payoh	0	27.5462	0.229123	<0.5	No significance
Toa Payoh West	Toa Payoh	0	27.7664	-0.265638	<0.5	No significance
Pei Chun	Toa Payoh	0	27.5017	-0.126726	<0.5	No significance
Boon Teck	Toa Payoh	2	27.4128	0.00124	<0.5	No significance
Tuas View Extension	Tuas	0	27.6388	-0.350601	<0.5	No significance
Tengeh	Tuas	0	27.7442	-0.191371	<0.5	No significance
Tuas Bay	Tuas	0	27.7442	-0.196615	<0.5	No significance
Tuas View	Tuas	0	27.7632	-0.222742	<0.5	No significance
Tuas Promenade	Tuas	20	27.3372	-0.027531	<0.5	No significance
Tuas North	Tuas	0	27.481	-0.273705	<0.5	No significance
Semakau	Western Islands	0	27.6884	-0.13442	<0.5	No significance
Jurong Island And Bukom	Western Islands	0	27.5851	0.184509	<0.5	No significance
Sudong	Western Islands	1	27.405	0.226025	<0.5	No significance
Western Water Catchment	Western Water Catchment	1	27.4707	-0.159701	<0.5	No significance
Woodlands West	Woodlands	0	27.6054	-0.259257	<0.5	No significance
Woodlands East	Woodlands	0	27.4589	-0.12251	<0.5	No significance
Greenwood Park	Woodlands	0	27.3631	-0.28929	<0.5	No significance
Woodlands Regional Centre	Woodlands	0	27.5017	-0.249213	<0.5	No significance
Midview	Woodlands	0	27.7067	-0.163158	<0.5	No significance
Woodlands South	Woodlands	0	27.5206	-0.225791	<0.5	No significance
Woodgrove	Woodlands	0	27.5206	-0.207618	<0.5	No significance
Senoko West	Woodlands	0	27.7067	-0.198541	<0.5	No significance
North Coast	Woodlands	0	27.396	-0.09029	<0.5	No significance
Yishun West	Yishun	0	27.6825	-0.117878	<0.5	No significance
Northland	Yishun	0	27.5707	-0.118223	<0.5	No significance
Springleaf	Yishun	0	27.611	0.232567	<0.5	No significance
Nee Soon	Yishun	0	27.5017	0.468593	<0.5	No significance
Lower Seletar	Yishun	0	27.6616	-0.207249	<0.5	No significance
Yishun Central	Yishun	0	27.418	-0.386964	<0.5	No significance
Yishun East	Yishun	0	27.6305	-0.170668	<0.5	No significance
Khatib	Yishun	0	27.4589	-0.0977383	<0.5	No significance
Yishun South	Yishun	1	27.3475	-0.10566	<0.5	No significance
