# Supplementary material for: Impact of urbanisation and environmental factors on spatial distribution of COVID-19 cases during the early phase of epidemic in Singapore
Source: Sci Rep. 2022 Jun 13;12:9758. doi: 10.1038/s41598-022-12941-8 (PMC9191550; doi:10.1038/s41598-022-12941-8)
Supplement: Supplementary file 2 — Supplementary Table S2. [file 41598_2022_12941_MOESM2_ESM.xlsx]

## Sheet: Cnt_Tmp_GWR
Supplementary Table 2
Subzone	Plan Area	Average Relative Humidity in Feb and Mar 2020	Number of COVID-19 cases as of 17 Mar 2020	GWR value	GWR range	Significance
Yio Chu Kang East	Ang Mo Kio	79.7742	0	-0.41641	<0.5	Low significance
Yio Chu Kang	Ang Mo Kio	79.3891	0	-0.266654	<0.5	Low significance
Yio Chu Kang West	Ang Mo Kio	79.6097	0	-0.22845	<0.5	Low significance
Tagore	Ang Mo Kio	78.1198	0	-0.113883	<0.5	Low significance
Townsville	Ang Mo Kio	80.8528	0	-0.0872162	<0.5	Low significance
Chong Boon	Ang Mo Kio	79.1669	0	0.126726	<0.5	Low significance
Shangri-La	Ang Mo Kio	80.2177	1	0.016652	<0.5	Low significance
Cheng San	Ang Mo Kio	81.6569	0	-0.145597	<0.5	Low significance
Ang Mo Kio Town Centre	Ang Mo Kio	79.8102	0	0.29895	<0.5	Low significance
Kebun Bahru	Ang Mo Kio	80.58	2	-0.00211	<0.5	Low significance
Sembawang Hills	Ang Mo Kio	79.6171	0	-0.214716	<0.5	Low significance
Yio Chu Kang North	Ang Mo Kio	78.6981	0	0.438748	<0.5	Low significance
Siglap	Bedok	77.982	0	-0.171735	<0.5	Low significance
Kembangan	Bedok	80.6713	0	-0.430879	<0.5	Low significance
Bayshore	Bedok	80.4442	0	-0.653912	<0.5	Low significance
Frankel	Bedok	78.9809	0	-0.227314	<0.5	Low significance
Bedok North	Bedok	80.3999	0	-0.336191	<0.5	Low significance
Bedok South	Bedok	79.1963	1	-0.237037	<0.5	Low significance
Kaki Bukit	Bedok	77.6401	0	-0.229972	<0.5	Low significance
Bedok Reservoir	Bedok	80.6414	1	0.153046	<0.5	Low significance
Marymount	Bishan	78.8102	0	-0.25994	<0.5	Low significance
Bishan East	Bishan	77.982	0	-0.615681	<0.5	Low significance
Upper Thomson	Bishan	79.7742	0	-0.399837	<0.5	Low significance
Tukang	Boon Lay	80.4442	0	-0.750153	<0.5	Low significance
Liu Fang	Boon Lay	80.2487	0	-0.672264	<0.5	Low significance
Samulun	Boon Lay	77.9008	0	-0.210618	<0.5	Low significance
Shipyard	Boon Lay	77.6137	0	-0.211516	<0.5	Low significance
Bukit Batok East	Bukit Batok	82.4308	0	-0.166844	<0.5	Low significance
Bukit Batok West	Bukit Batok	80.632	1	0.131878	<0.5	Low significance
Bukit Batok Central	Bukit Batok	80.5575	20	0.463124	<0.5	Low significance
Bukit Batok South	Bukit Batok	80.6278	0	0.126726	<0.5	Low significance
Guilin	Bukit Batok	80.6713	0	-0.55219	<0.5	Low significance
Hillview	Bukit Batok	79.1669	0	0.126726	<0.5	Low significance
Brickworks	Bukit Batok	79.1488	2	0.00211	<0.5	Low significance
Hong Kah North	Bukit Batok	79.7742	0	-0.126726	<0.5	Low significance
Gombak	Bukit Batok	79.3891	0	-0.278244	<0.5	Low significance
Bukit Merah	Bukit Merah	79.2132	1	-0.178307	<0.5	Low significance
Tiong Bahru	Bukit Merah	78.6157	0	-0.177598	<0.5	Low significance
Tiong Bahru Station	Bukit Merah	79.2132	1	0.451458	<0.5	Low significance
Henderson Hill	Bukit Merah	79.2132	1	-0.181643	<0.5	Low significance
Redhill	Bukit Merah	79.2132	1	0.12135	<0.5	Low significance
Alexandra Hill	Bukit Merah	79.2132	1	-0.186142	<0.5	Low significance
Bukit Ho Swee	Bukit Merah	78.6157	0	-0.183062	<0.5	Low significance
Telok Blangah Rise	Bukit Merah	78.9524	0	-0.171308	<0.5	Low significance
Everton Park	Bukit Merah	78.7658	6	0.21562	<0.5	Low significance
Telok Blangah Way	Bukit Merah	79.2132	1	0.130914	<0.5	Low significance
Kampong Tiong Bahru	Bukit Merah	79.2132	1	-0.173736	<0.5	Low significance
Telok Blangah Drive	Bukit Merah	79.0975	1	0.128565	<0.5	Low significance
City Terminals	Bukit Merah	78.9524	0	-0.163904	<0.5	Low significance
Maritime Square	Bukit Merah	79.0441	1	0.166068	<0.5	Low significance
Singapore General Hospital	Bukit Merah	78.8946	0	-0.169734	<0.5	Low significance
Alexandra North	Bukit Merah	79.3567	0	-0.194825	<0.5	Low significance
Depot Road	Bukit Merah	79.0441	1	-0.187573	<0.5	Low significance
Saujana	Bukit Panjang	80.6713	0	-0.407154	<0.5	Low significance
Nature Reserve	Bukit Panjang	80.1275	0	0.227118	<0.5	Low significance
Fajar	Bukit Panjang	80.58	2	-0.00211	<0.5	Low significance
Senja	Bukit Panjang	80.4089	1	-0.503735	<0.5	Low significance
Dairy Farm	Bukit Panjang	80.2657	2	-0.103756	<0.5	Low significance
Jelebu	Bukit Panjang	78.6981	0	-0.253429	<0.5	Low significance
Bangkit	Bukit Panjang	79.7742	0	-0.126726	<0.5	Low significance
Coronation Road	Bukit Timah	79.1963	1	0.459861	<0.5	Low significance
Leedon Park	Bukit Timah	78.568	0	-0.196651	<0.5	Low significance
Ulu Pandan	Bukit Timah	77.6137	0	-0.217594	<0.5	Low significance
Farrer Court	Bukit Timah	78.9417	0	-0.225998	<0.5	Low significance
Holland Road	Bukit Timah	79.5365	0	0.102005	<0.5	Low significance
Hillcrest	Bukit Timah	80.4442	0	-0.799676	<0.5	Low significance
Anak Bukit	Bukit Timah	80.0347	0	-0.126726	<0.5	Low significance
Swiss Club	Bukit Timah	80.5575	20	0.43123	<0.5	Low significance
Central Water Catchment	Central Water Catchment	79.6172	0	-0.126726	<0.5	Low significance
Changi West	Changi	79.026	1	0.138018	<0.5	Low significance
Changi Airport	Changi	80.4089	1	-0.527105	<0.5	Low significance
Changi Point	Changi	78.1198	0	0.165894	<0.5	Low significance
Changi Bay	Changi Bay	79.6097	0	-0.191218	<0.5	Low significance
Peng Siang	Choa Chu Kang	80.632	1	-0.213156	<0.5	Low significance
Teck Whye	Choa Chu Kang	81.0825	1	0.12768	<0.5	Low significance
Choa Chu Kang Central	Choa Chu Kang	79.543	0	-0.268308	<0.5	Low significance
Keat Hong	Choa Chu Kang	78.6481	0	-0.251608	<0.5	Low significance
Yew Tee	Choa Chu Kang	79.2005	1	-0.154197	<0.5	Low significance
Choa Chu Kang North	Choa Chu Kang	78.2335	0	-0.243929	<0.5	Low significance
Clementi Woods	Clementi	77.6137	0	-0.206555	<0.5	Low significance
Clementi West	Clementi	80.2487	0	-0.601807	<0.5	Low significance
Clementi North	Clementi	79.476	0	-0.219892	<0.5	Low significance
Pandan	Clementi	80.3442	0	-0.243123	<0.5	Low significance
Clementi Central	Clementi	77.5095	1	-0.214139	<0.5	Low significance
West Coast	Clementi	79.476	0	-0.229673	<0.5	Low significance
Sunset Way	Clementi	77.8165	0	0.121481	<0.5	Low significance
Toh Tuck	Clementi	80.1275	0	-0.484483	<0.5	Low significance
Faber	Clementi	81.4145	0	0.294968	<0.5	Low significance
Phillip	Downtown Core	78.8193	0	-0.178602	<0.5	Low significance
Raffles Place	Downtown Core	78.7658	6	-0.103756	<0.5	Low significance
Bayfront Subzone	Downtown Core	79.0441	1	-0.177431	<0.5	Low significance
Clifford Pier	Downtown Core	78.8946	0	-0.179405	<0.5	Low significance
Tanjong Pagar	Downtown Core	78.7658	6	-0.115622	<0.5	Low significance
Maxwell	Downtown Core	78.7658	6	-0.115625	<0.5	Low significance
Cecil	Downtown Core	78.7658	6	-0.115623	<0.5	Low significance
Anson	Downtown Core	78.7658	6	-0.115628	<0.5	Low significance
Central Subzone	Downtown Core	78.9524	0	-0.170961	<0.5	Low significance
City Hall	Downtown Core	77.6137	0	-0.203079	<0.5	Low significance
Marina Centre	Downtown Core	78.1169	0	-0.192083	<0.5	Low significance
Bugis	Downtown Core	80.5575	20	0.43123	<0.5	Low significance
Kallang Way	Geylang	77.9008	0	-0.19942	<0.5	Low significance
Aljunied	Geylang	80.9099	0	-0.190929	<0.5	Low significance
Geylang East	Geylang	77.5095	1	-0.196234	<0.5	Low significance
Macpherson	Geylang	81.6961	0	-0.360977	<0.5	Low significance
Kampong Ubi	Geylang	78.8571	0	-0.248922	<0.5	Low significance
Tai Seng	Hougang	81.0142	0	-0.317955	<0.5	Low significance
Defu Industrial Park	Hougang	80.6921	0	0.0898444	<0.5	Low significance
Trafalgar	Hougang	80.4089	1	0.147248	<0.5	Low significance
Lorong Ah Soo	Hougang	79.6521	0	-0.142442	<0.5	Low significance
Kovan	Hougang	79.1398	1	-0.230388	<0.5	Low significance
Hougang Central	Hougang	79.1884	2	0.00211	<0.5	Low significance
Hougang East	Hougang	80.58	2	0.00151	<0.5	Low significance
Lorong Halus	Hougang	80.2177	1	-0.474755	<0.5	Low significance
Kangkar	Hougang	79.1398	1	-0.248226	<0.5	Low significance
Hougang West	Hougang	78.6481	0	-0.259031	<0.5	Low significance
Penjuru Crescent	Jurong East	83.2886	2	-0.103756	<0.5	Low significance
International Business Park	Jurong East	77.9008	0	0.499485	<0.5	Low significance
Yuhua West	Jurong East	78.1169	0	-0.191421	<0.5	Low significance
Jurong Port	Jurong East	80.2446	0	0.479268	<0.5	Low significance
Jurong Gateway	Jurong East	78.8571	0	-0.251315	<0.5	Low significance
Teban Gardens	Jurong East	79.536	1	-0.266125	<0.5	Low significance
Jurong River	Jurong East	78.8571	0	0.449733	<0.5	Low significance
Yuhua East	Jurong East	82.4308	0	-0.19872	<0.5	Low significance
Toh Guan	Jurong East	79.1963	1	0.444524	<0.5	Low significance
Lakeside	Jurong East	79.1448	0	-0.267464	<0.5	Low significance
Yunnan	Jurong West	79.026	1	0.43882	<0.5	Low significance
Boon Lay Place	Jurong West	79.1963	1	-0.256624	<0.5	Low significance
Safti	Jurong West	80.6414	1	-0.529231	<0.5	Low significance
Jurong West Central	Jurong West	79.5365	0	0.46248	<0.5	Low significance
Hong Kah	Jurong West	80.0347	0	-0.126726	<0.5	Low significance
Chin Bee	Jurong West	80.6414	1	0.016652	<0.5	Low significance
Taman Jurong	Jurong West	78.8102	0	-0.262748	<0.5	Low significance
Wenya	Jurong West	79.026	1	-0.266326	<0.5	Low significance
Kian Teck	Jurong West	80.4442	0	-0.682869	<0.5	Low significance
Tanjong Rhu	Kallang	78.568	0	-0.206473	<0.5	Low significance
Crawford	Kallang	83.2886	2	-0.103756	<0.5	Low significance
Kampong Bugis	Kallang	80.2487	0	-0.348646	<0.5	Low significance
Lavender	Kallang	80.373	0	-0.593936	<0.5	Low significance
Kampong Java	Kallang	81.6961	0	-0.335682	<0.5	Low significance
Boon Keng	Kallang	81.0142	0	-0.267304	<0.5	Low significance
Kallang Bahru	Kallang	81.0142	0	-0.314216	<0.5	Low significance
Bendemeer	Kallang	79.3891	0	0.438221	<0.5	Low significance
Geylang Bahru	Kallang	78.4592	2	0.00211	<0.5	Low significance
Lim Chu Kang	Lim Chu Kang	76.8733	0	-0.174718	<0.5	Low significance
Mandai East	Mandai	79.001	0	-0.316365	<0.5	Low significance
Mandai Estate	Mandai	79.8045	0	-0.191234	<0.5	Low significance
Mandai West	Mandai	79.5972	0	-0.403239	<0.5	Low significance
Marina East	Marina East	78.8229	0	0.187234	<0.5	Low significance
Marina South	Marina South	79.0441	1	-0.175212	<0.5	Low significance
Marine Parade	Marine Parade	83.2886	2	-0.103756	<0.5	Low significance
Mountbatten	Marine Parade	80.0088	0	-0.214185	<0.5	Low significance
East Coast	Marine Parade	77.6137	0	-0.19639	<0.5	Low significance
Katong	Marine Parade	79.6638	0	-0.582869	<0.5	Low significance
Marina East (Mp)	Marine Parade	78.6981	0	0.426726	<0.5	Low significance
Fort Canning	Museum	79.3567	0	0.312673	<0.5	Low significance
Bras Basah	Museum	80.4442	0	-0.622755	<0.5	Low significance
Dhoby Ghaut	Museum	80.6414	1	0.11862	<0.5	Low significance
Monk'S Hill	Newton	80.6381	0	-0.0810341	<0.5	Low significance
Istana Negara	Newton	81.0142	0	0.124436	<0.5	Low significance
Cairnhill	Newton	79.0002	1	-0.197427	<0.5	Low significance
Orange Grove	Newton	78.4664	0	0.191809	<0.5	Low significance
Newton Circus	Newton	79.9191	0	-0.21586	<0.5	Low significance
Goodwood Park	Newton	80.2487	0	-0.626711	<0.5	Low significance
North-Eastern Islands	North-Eastern Islands	79.8045	0	-0.177729	<0.5	Low significance
Dunearn	Novena	77.982	0	-0.413265	<0.5	Low significance
Mount Pleasant	Novena	79.026	1	0.016652	<0.5	Low significance
Malcolm	Novena	81.4145	0	-0.513156	<0.5	Low significance
Balestier	Novena	79.7813	0	-0.300257	<0.5	Low significance
Moulmein	Novena	79.2005	1	-0.119072	<0.5	Low significance
Tanglin	Orchard	80.9099	0	-0.205218	<0.5	Low significance
Boulevard	Orchard	80.2446	0	-0.214637	<0.5	Low significance
Somerset	Orchard	78.4783	0	-0.188233	<0.5	Low significance
People'S Park	Outram	78.7735	0	-0.175708	<0.5	Low significance
Chinatown	Outram	78.7735	0	0.326726	<0.5	Low significance
China Square	Outram	78.7658	6	-0.103756	<0.5	Low significance
Pearl'S Hill	Outram	78.7735	0	-0.178764	<0.5	Low significance
Pasir Ris West	Pasir Ris	80.4758	0	0.163532	<0.5	Low significance
Loyang West	Pasir Ris	79.2005	1	0.0175228	<0.5	Low significance
Flora Drive	Pasir Ris	81.6569	0	-0.143084	<0.5	Low significance
Loyang East	Pasir Ris	79.6003	7	-0.110243	<0.5	Low significance
Pasir Ris Drive	Pasir Ris	79.6003	7	0.7432	<0.5	Low significance
Pasir Ris Central	Pasir Ris	79.543	0	-0.281877	<0.5	Low significance
Pasir Ris Park	Pasir Ris	77.8104	1	-0.18347	<0.5	Low significance
Pasir Ris Wafer Fab Park	Pasir Ris	77.8104	1	0.179918	<0.5	Low significance
Airport Road	Paya Lebar	79.9379	4	-0.010463	<0.5	Low significance
Paya Lebar East	Paya Lebar	80.6278	0	-0.139328	<0.5	Low significance
Plab	Paya Lebar	80.6414	1	-0.636642	<0.5	Low significance
Paya Lebar North	Paya Lebar	79.3891	0	0.175638	<0.5	Low significance
Paya Lebar West	Paya Lebar	79.9919	0	-0.283026	<0.5	Low significance
Gul Basin	Pioneer	78.568	0	-0.204144	<0.5	Low significance
Pioneer Sector	Pioneer	77.6137	0	-0.203953	<0.5	Low significance
Joo Koon	Pioneer	78.8119	0	-0.202007	<0.5	Low significance
Benoi Sector	Pioneer	79.7813	0	-0.250664	<0.5	Low significance
Gul Circle	Pioneer	79.5365	0	-0.231186	<0.5	Low significance
Punggol Canal	Punggol	78.6481	0	-0.238828	<0.5	Low significance
Punggol Field	Punggol	78.1198	0	-0.127061	<0.5	Low significance
Waterway East	Punggol	81.8956	0	-0.1197	<0.5	Low significance
Punggol Town Centre	Punggol	79.3891	0	-0.243208	<0.5	Low significance
Northshore	Punggol	79.9749	0	-0.447054	<0.5	Low significance
Coney Island	Punggol	77.6031	0	-0.107842	<0.5	Low significance
Matilda	Punggol	78.4446	0	-0.0816014	<0.5	Low significance
Pasir Panjang 2	Queenstown	79.692	1	-0.185595	<0.5	Low significance
Pasir Panjang 1	Queenstown	81.4112	0	0.114993	<0.5	Low significance
Queensway	Queenstown	78.7735	0	-0.173853	<0.5	Low significance
Kent Ridge	Queenstown	79.3567	0	-0.193445	<0.5	Low significance
Tanglin Halt	Queenstown	77.8165	0	-0.201293	<0.5	Low significance
One North	Queenstown	77.9008	0	-0.205271	<0.5	Low significance
Commonwealth	Queenstown	79.1153	0	-0.203564	<0.5	Low significance
Dover	Queenstown	79.9191	0	-0.126726	<0.5	Low significance
Mei Chin	Queenstown	78.568	0	0.326726	<0.5	Low significance
National University Of S'Pore	Queenstown	78.568	0	-0.199576	<0.5	Low significance
Margaret Drive	Queenstown	77.8165	0	-0.197057	<0.5	Low significance
Port	Queenstown	80.4442	0	-0.761683	<0.5	Low significance
Holland Drive	Queenstown	79.6976	0	-0.239723	<0.5	Low significance
Ghim Moh	Queenstown	81.2788	0	-0.5139	<0.5	Low significance
Singapore Polytechnic	Queenstown	78.568	0	-0.21538	<0.5	Low significance
Institution Hill	River Valley	79.1353	0	-0.185648	<0.5	Low significance
Leonie Hill	River Valley	78.8946	0	-0.187197	<0.5	Low significance
One Tree Hill	River Valley	79.2132	1	-0.181861	<0.5	Low significance
Oxley	River Valley	80.9099	0	-0.217797	<0.5	Low significance
Paterson	River Valley	77.7204	0	-0.1942	<0.5	Low significance
Mackenzie	Rochor	80.9099	0	-0.208784	<0.5	Low significance
Sungei Road	Rochor	80.2446	0	-0.212225	<0.5	Low significance
Little India	Rochor	77.8165	0	0.102328	<0.5	Low significance
Bencoolen	Rochor	79.1153	0	-0.192937	<0.5	Low significance
Rochor Canal	Rochor	80.9099	0	-0.204359	<0.5	Low significance
Kampong Glam	Rochor	81.4145	0	-0.385591	<0.5	Low significance
Selegie	Rochor	77.5095	1	-0.208525	<0.5	Low significance
Mount Emily	Rochor	78.9809	0	-0.214283	<0.5	Low significance
Victoria	Rochor	81.4112	0	-0.203219	<0.5	Low significance
Farrer Park	Rochor	79.1912	2	0.00211	<0.5	Low significance
Pulau Punggol Timor	Seletar	78.257	0	-0.235726	<0.5	Low significance
Seletar Aerospace Park	Seletar	80.4442	0	-0.891315	<0.5	Low significance
Seletar	Seletar	76.8733	0	-0.208051	<0.5	Low significance
Pulau Punggol Barat	Seletar	78.4446	0	-0.0878093	<0.5	Low significance
Sembawang Springs	Sembawang	78.8571	0	-0.255363	<0.5	Low significance
Sembawang Central	Sembawang	79.6521	0	-0.240186	<0.5	Low significance
Admiralty	Sembawang	77.8104	1	-0.156199	<0.5	Low significance
Senoko South	Sembawang	79.2005	1	-0.183281	<0.5	Low significance
Sembawang North	Sembawang	79.6521	0	-0.214309	<0.5	Low significance
The Wharves	Sembawang	78.4265	0	-0.0947561	<0.5	Low significance
Senoko North	Sembawang	78.2082	0	-0.0954143	<0.5	Low significance
Sembawang East	Sembawang	79.557	0	-0.38706	<0.5	Low significance
Sembawang Straits	Sembawang	78.1198	0	-0.10736	<0.5	Low significance
Compassvale	Sengkang	79.7813	0	-0.257908	<0.5	Low significance
Lorong Halus North	Sengkang	79.6003	7	0.4432	<0.5	Low significance
Sengkang Town Centre	Sengkang	79.6521	0	-0.169088	<0.5	Low significance
Anchorvale	Sengkang	81.9285	0	-0.05905	<0.5	Low significance
Sengkang West	Sengkang	78.1198	0	-0.16698	<0.5	Low significance
Fernvale	Sengkang	77.6031	0	-0.137789	<0.5	Low significance
Rivervale	Sengkang	79.8045	0	-0.169478	<0.5	Low significance
Upper Paya Lebar	Serangoon	80.1275	0	-0.450113	<0.5	Low significance
Seletar Hills	Serangoon	78.9891	0	-0.24859	<0.5	Low significance
Lorong Chuan	Serangoon	79.5365	0	-0.22789	<0.5	Low significance
Serangoon Central	Serangoon	80.1275	0	0.275842	<0.5	Low significance
Serangoon Garden	Serangoon	80.2657	2	-0.103756	<0.5	Low significance
Serangoon North Ind Estate	Serangoon	80.58	2	-0.00154	<0.5	Low significance
Serangoon North	Serangoon	79.536	1	-0.281815	<0.5	Low significance
Simpang South	Simpang	76.8733	0	-0.203869	<0.5	Low significance
Simpang North	Simpang	79.6521	0	-0.301042	<0.5	Low significance
Pulau Seletar	Simpang	79.6521	0	-0.138986	<0.5	Low significance
Tanjong Irau	Simpang	77.6137	0	0.122181	<0.5	Low significance
Boat Quay	Singapore River	78.8193	0	-0.180738	<0.5	Low significance
Clarke Quay	Singapore River	78.7626	0	-0.182999	<0.5	Low significance
Robertson Quay	Singapore River	78.1169	0	-0.187544	<0.5	Low significance
Southern Group	Southern Islands	78.9465	0	-0.146788	<0.5	Low significance
Sentosa	Southern Islands	79.3314	6	-0.001562	<0.5	Low significance
Straits View	Straits View	81.0825	1	-0.162228	<0.5	Low significance
Kranji	Sungei Kadut	80.4442	0	-0.737663	<0.5	Low significance
Reservoir View	Sungei Kadut	79.6521	0	-0.189419	<0.5	Low significance
Gali Batu	Sungei Kadut	78.6981	0	0.169892	<0.5	Low significance
Turf Club	Sungei Kadut	79.8045	0	-0.190227	<0.5	Low significance
Pang Sua	Sungei Kadut	77.6031	0	-0.15335	<0.5	Low significance
Xilin	Tampines	79.7813	0	0.128926	<0.5	Low significance
Simei	Tampines	79.5365	0	-0.248103	<0.5	Low significance
Tampines East	Tampines	80.6713	0	-0.372272	<0.5	Low significance
Tampines West	Tampines	78.6481	0	-0.26483	<0.5	Low significance
Tampines North	Tampines	78.8743	2	-0.00211	<0.5	Low significance
Ridout	Tanglin	79.1153	0	0.103684	<0.5	Low significance
Chatsworth	Tanglin	77.8165	0	-0.203739	<0.5	Low significance
Tyersall	Tanglin	80.2487	0	-0.694575	<0.5	Low significance
Nassim	Tanglin	79.8616	1	-0.268881	<0.5	Low significance
Tengah	Tengah	79.3891	0	-0.281389	<0.5	Low significance
Kim Keat	Toa Payoh	78.9858	0	-0.236801	<0.5	Low significance
Toa Payoh Central	Toa Payoh	79.1963	1	-0.24781	<0.5	Low significance
Sennett	Toa Payoh	80.6713	0	-0.148437	<0.5	Low significance
Potong Pasir	Toa Payoh	78.6981	0	-0.249509	<0.5	Low significance
Joo Seng	Toa Payoh	79.1488	2	0.00211	<0.5	Low significance
Lorong 8 Toa Payoh	Toa Payoh	78.3219	0	0.123809	<0.5	Low significance
Braddell	Toa Payoh	80.6921	0	-0.671899	<0.5	Low significance
Bidadari	Toa Payoh	79.0427	1	0.439839	<0.5	Low significance
Woodleigh	Toa Payoh	80.6713	0	0.229123	<0.5	Low significance
Toa Payoh West	Toa Payoh	79.1448	0	-0.265638	<0.5	Low significance
Pei Chun	Toa Payoh	79.3891	0	-0.126726	<0.5	Low significance
Boon Teck	Toa Payoh	80.0817	2	0.00124	<0.5	Low significance
Tuas View Extension	Tuas	81.2788	0	-0.350601	<0.5	Low significance
Tengeh	Tuas	78.8119	0	-0.191371	<0.5	Low significance
Tuas Bay	Tuas	78.8119	0	-0.196615	<0.5	Low significance
Tuas View	Tuas	78.9417	0	-0.222742	<0.5	Low significance
Tuas Promenade	Tuas	80.5575	20	-0.027531	<0.5	Low significance
Tuas North	Tuas	79.543	0	-0.273705	<0.5	Low significance
Semakau	Western Islands	80.8274	0	-0.13442	<0.5	Low significance
Jurong Island And Bukom	Western Islands	78.5773	0	0.184509	<0.5	Low significance
Sudong	Western Islands	80.4089	1	0.226025	<0.5	Low significance
Western Water Catchment	Western Water Catchment	77.8104	1	-0.159701	<0.5	Low significance
Woodlands West	Woodlands	78.8571	0	-0.259257	<0.5	Low significance
Woodlands East	Woodlands	78.1198	0	-0.12251	<0.5	Low significance
Greenwood Park	Woodlands	79.557	0	-0.28929	<0.5	Low significance
Woodlands Regional Centre	Woodlands	79.3891	0	-0.249213	<0.5	Low significance
Midview	Woodlands	76.8733	0	-0.163158	<0.5	Low significance
Woodlands South	Woodlands	78.257	0	-0.225791	<0.5	Low significance
Woodgrove	Woodlands	78.257	0	-0.207618	<0.5	Low significance
Senoko West	Woodlands	76.8733	0	-0.198541	<0.5	Low significance
North Coast	Woodlands	78.957	0	-0.09029	<0.5	Low significance
Yishun West	Yishun	80.6278	0	-0.117878	<0.5	Low significance
Northland	Yishun	77.9425	0	-0.118223	<0.5	Low significance
Springleaf	Yishun	78.6981	0	0.232567	<0.5	Low significance
Nee Soon	Yishun	79.3891	0	0.468593	<0.5	Low significance
Lower Seletar	Yishun	79.6097	0	-0.207249	<0.5	Low significance
Yishun Central	Yishun	79.7742	0	-0.386964	<0.5	Low significance
Yishun East	Yishun	79.8045	0	-0.170668	<0.5	Low significance
Khatib	Yishun	78.1198	0	-0.0977383	<0.5	Low significance
Yishun South	Yishun	79.2005	1	-0.10566	<0.5	Low significance
