# Supplementary material for: Impact of urbanisation and environmental factors on spatial distribution of COVID-19 cases during the early phase of epidemic in Singapore
Source: Sci Rep. 2022 Jun 13;12:9758. doi: 10.1038/s41598-022-12941-8 (PMC9191550; doi:10.1038/s41598-022-12941-8)
Supplement: Supplementary file 3 — Supplementary Table S3. [file 41598_2022_12941_MOESM3_ESM.xls]

## Sheet: PopDensity
Supplementary Table 3
SubZone	Plan Area	Population Density / Sq.Km.	Number of COVID-19 cases as of 17 Mar 2020	GWR value	GWR range	Significance
Moulmein	Novena	6823	1	2.72639	>2.5	High Significance
Yunnan	Jurong West	31210	1	3.89351	>2.5	High Significance
Kian Teck	Jurong West	24	0	1.96583	1.5 'to' 2.5	Medium significance
Anak Bukit	Bukit Timah	7982	0	0.651433	0.5 'to' 1.5	Low Significance
Bishan East	Bishan	16028	0	0.783195	0.5 'to' 1.5	Low Significance
Bukit Batok South	Bukit Batok	8322	0	0.611669	0.5 'to' 1.5	Low Significance
Hong Kah North	Bukit Batok	31203	0	0.600063	0.5 'to' 1.5	Low Significance
Bukit Merah	Bukit Merah	2746	1	0.861402	0.5 'to' 1.5	Low Significance
Bangkit	Bukit Panjang	30042	0	0.530876	0.5 'to' 1.5	Low Significance
Senja	Bukit Panjang	33057	1	0.731164	0.5 'to' 1.5	Low Significance
Jurong Gateway	Jurong East	776	0	0.625	0.5 'to' 1.5	Low Significance
Hong Kah	Jurong West	30609	0	0.530086	0.5 'to' 1.5	Low Significance
Chinatown	Outram	18620	0	0.550685	0.5 'to' 1.5	Low Significance
Mei Chin	Queenstown	21125	0	0.957275	0.5 'to' 1.5	Low Significance
Mount Emily	Rochor	6859	0	0.998346	0.5 'to' 1.5	Low Significance
Rivervale	Sengkang	38678	1	0.514233	0.5 'to' 1.5	Low Significance
Robertson Quay	Singapore River	5352	0	0.54327	0.5 'to' 1.5	Low Significance
Nassim	Tanglin	4505	1	0.715953	0.5 'to' 1.5	Low Significance
Yishun Central	Yishun	3095	0	0.6283	0.5 'to' 1.5	Low Significance
Admiralty	Sembawang	11228	2	7.61137e-05	<0.5	No / Negative Significance
Ang Mo Kio Town Centre	Ang Mo Kio	15217	1	-4.28541e-05	<0.5	No / Negative Significance
Cheng San	Ang Mo Kio	29644	0	-9.97733e-06	<0.5	No / Negative Significance
Chong Boon	Ang Mo Kio	25116	0	-1.24125e-05	<0.5	No / Negative Significance
Kebun Bahru	Ang Mo Kio	21960	3	-2.19643e-05	<0.5	No / Negative Significance
Sembawang Hills	Ang Mo Kio	7560	0	1.2588e-05	<0.5	No / Negative Significance
Shangri-La	Ang Mo Kio	24082	0	-2.66234e-05	<0.5	No / Negative Significance
Tagore	Ang Mo Kio	2433	0	1.42803e-05	<0.5	No / Negative Significance
Townsville	Ang Mo Kio	40096	0	-3.779e-05	<0.5	No / Negative Significance
Yio Chu Kang	Ang Mo Kio	55	2	-1.53593e-05	<0.5	No / Negative Significance
Yio Chu Kang East	Ang Mo Kio	2246	0	-2.31819e-05	<0.5	No / Negative Significance
Yio Chu Kang North	Ang Mo Kio	0	0	-2.1015e-05	<0.5	No / Negative Significance
Yio Chu Kang West	Ang Mo Kio	29510	0	-2.31021e-05	<0.5	No / Negative Significance
Bayshore	Bedok	2840	0	0.000141731	<0.5	No / Negative Significance
Bedok North	Bedok	25801	5	0.460024	<0.5	No / Negative Significance
Bedok Reservoir	Bedok	10861	0	0.000162738	<0.5	No / Negative Significance
Bedok South	Bedok	16025	1	0.000181518	<0.5	No / Negative Significance
Frankel	Bedok	7923	5	-8.48097e-06	<0.5	No / Negative Significance
Kaki Bukit	Bedok	13647	6	0.000190817	<0.5	No / Negative Significance
Kembangan	Bedok	16147	1	-0.000259943	<0.5	No / Negative Significance
Siglap	Bedok	5987	1	6.57283e-05	<0.5	No / Negative Significance
Marymount	Bishan	15407	0	-3.58937e-05	<0.5	No / Negative Significance
Upper Thomson	Bishan	7642	2	-5.03572e-05	<0.5	No / Negative Significance
Liu Fang	Boon Lay	4	0	0.000230336	<0.5	No / Negative Significance
Samulun	Boon Lay	5	0	2.506e-05	<0.5	No / Negative Significance
Shipyard	Boon Lay	5	0	0.0793639	<0.5	No / Negative Significance
Tukang	Boon Lay	5	0	0.000322351	<0.5	No / Negative Significance
Brickworks	Bukit Batok	4146	0	0.000140644	<0.5	No / Negative Significance
Bukit Batok Central	Bukit Batok	33286	6	0.000141598	<0.5	No / Negative Significance
Bukit Batok East	Bukit Batok	34940	1	0.000118282	<0.5	No / Negative Significance
Bukit Batok West	Bukit Batok	29342	5	9.88149e-05	<0.5	No / Negative Significance
Gombak	Bukit Batok	4100	0	9.13127e-05	<0.5	No / Negative Significance
Guilin	Bukit Batok	12086	0	0.000114254	<0.5	No / Negative Significance
Hillview	Bukit Batok	9537	0	6.34921e-05	<0.5	No / Negative Significance
Alexandra Hill	Bukit Merah	13825	3	-7.60052e-05	<0.5	No / Negative Significance
Alexandra North	Bukit Merah	4803	0	3.63372e-06	<0.5	No / Negative Significance
Bukit Ho Swee	Bukit Merah	27469	0	-2.15523e-05	<0.5	No / Negative Significance
City Terminals	Bukit Merah	9	1	-3.5397e-05	<0.5	No / Negative Significance
Depot Road	Bukit Merah	14446	0	-4.55374e-05	<0.5	No / Negative Significance
Everton Park	Bukit Merah	13250	0	4.85987e-05	<0.5	No / Negative Significance
Henderson Hill	Bukit Merah	19338	0	7.7789e-06	<0.5	No / Negative Significance
Kampong Tiong Bahru	Bukit Merah	25931	0	1.43023e-05	<0.5	No / Negative Significance
Maritime Square	Bukit Merah	1185	9	-0.000241792	<0.5	No / Negative Significance
Redhill	Bukit Merah	31243	0	-1.73633e-05	<0.5	No / Negative Significance
Singapore General Hospital	Bukit Merah	19	0	1.30665e-05	<0.5	No / Negative Significance
Telok Blangah Drive	Bukit Merah	12336	0	-0.000205067	<0.5	No / Negative Significance
Telok Blangah Rise	Bukit Merah	23713	0	-1.85058e-05	<0.5	No / Negative Significance
Telok Blangah Way	Bukit Merah	35378	0	-3.79828e-05	<0.5	No / Negative Significance
Tiong Bahru	Bukit Merah	28574	0	1.09738e-06	<0.5	No / Negative Significance
Tiong Bahru Station	Bukit Merah	44659	1	2.73372e-05	<0.5	No / Negative Significance
Dairy Farm	Bukit Panjang	5447	0	8.35478e-05	<0.5	No / Negative Significance
Fajar	Bukit Panjang	42635	0	9.79879e-06	<0.5	No / Negative Significance
Jelebu	Bukit Panjang	35064	5	0.43	<0.5	No / Negative Significance
Nature Reserve	Bukit Panjang	915	0	2.52659e-05	<0.5	No / Negative Significance
Saujana	Bukit Panjang	38991	0	-6.86786e-06	<0.5	No / Negative Significance
Coronation Road	Bukit Timah	4486	0	0	<0.5	No / Negative Significance
Farrer Court	Bukit Timah	11172	0	0	<0.5	No / Negative Significance
Hillcrest	Bukit Timah	3460	0	0	<0.5	No / Negative Significance
Holland Road	Bukit Timah	3134	0	0	<0.5	No / Negative Significance
Leedon Park	Bukit Timah	3153	0	0	<0.5	No / Negative Significance
Swiss Club	Bukit Timah	1622	0	0	<0.5	No / Negative Significance
Ulu Pandan	Bukit Timah	8737	0	0	<0.5	No / Negative Significance
Central Water Catchment	Central Water Catchment	0	5	-0.000120727	<0.5	No / Negative Significance
Changi Airport	Changi	0	1	-4.54087e-05	<0.5	No / Negative Significance
Changi Point	Changi	593	2	-2.34085e-05	<0.5	No / Negative Significance
Changi West	Changi	305	0	-3.73943e-06	<0.5	No / Negative Significance
Changi Bay	Changi Bay	0	0	-3.08847e-05	<0.5	No / Negative Significance
Choa Chu Kang Central	Choa Chu Kang	19600	3	-9.89872e-05	<0.5	No / Negative Significance
Choa Chu Kang North	Choa Chu Kang	30231	0	-7.83283e-05	<0.5	No / Negative Significance
Keat Hong	Choa Chu Kang	28641	0	-8.6318e-06	<0.5	No / Negative Significance
Peng Siang	Choa Chu Kang	39062	1	-2.44533e-05	<0.5	No / Negative Significance
Teck Whye	Choa Chu Kang	25228	1	-3.05645e-05	<0.5	No / Negative Significance
Yew Tee	Choa Chu Kang	44879	0	-5.16714e-06	<0.5	No / Negative Significance
Clementi Central	Clementi	18508	1	8.35658e-06	<0.5	No / Negative Significance
Clementi North	Clementi	29787	0	2.86083e-06	<0.5	No / Negative Significance
Clementi West	Clementi	22674	0	8.5768e-06	<0.5	No / Negative Significance
Clementi Woods	Clementi	14955	0	8.55888e-06	<0.5	No / Negative Significance
Faber	Clementi	6204	0	1.11786e-05	<0.5	No / Negative Significance
Pandan	Clementi	8	0	1.67235e-05	<0.5	No / Negative Significance
Sunset Way	Clementi	6242	0	1.11798e-06	<0.5	No / Negative Significance
Toh Tuck	Clementi	10	0	0.000364485	<0.5	No / Negative Significance
West Coast	Clementi	8542	0	2.15608e-05	<0.5	No / Negative Significance
Anson	Downtown Core	775	0	0.000264045	<0.5	No / Negative Significance
Bayfront Subzone	Downtown Core	0	3	-0.00147331	<0.5	No / Negative Significance
Bugis	Downtown Core	2999	4	0.00036532	<0.5	No / Negative Significance
Cecil	Downtown Core	1119	0	0.000283813	<0.5	No / Negative Significance
Central Subzone	Downtown Core	589	1	-2.4224e-05	<0.5	No / Negative Significance
City Hall	Downtown Core	84	6	0.000301007	<0.5	No / Negative Significance
Clifford Pier	Downtown Core	0	0	5.31508e-05	<0.5	No / Negative Significance
Marina Centre	Downtown Core	11	1	0.00010382	<0.5	No / Negative Significance
Maxwell	Downtown Core	0	0	0.000325699	<0.5	No / Negative Significance
Phillip	Downtown Core	0	0	0.000176732	<0.5	No / Negative Significance
Raffles Place	Downtown Core	318	1	0.000145524	<0.5	No / Negative Significance
Tanjong Pagar	Downtown Core	4125	0	0.000323149	<0.5	No / Negative Significance
Aljunied	Geylang	13519	13	0.450016	<0.5	No / Negative Significance
Geylang East	Geylang	12095	11	0.325	<0.5	No / Negative Significance
Kallang Way	Geylang	52	0	9.71851e-06	<0.5	No / Negative Significance
Kampong Ubi	Geylang	6573	2	-2.67577e-05	<0.5	No / Negative Significance
Macpherson	Geylang	22211	0	2.90129e-06	<0.5	No / Negative Significance
Defu Industrial Park	Hougang	10	0	4.01215e-05	<0.5	No / Negative Significance
Hougang Central	Hougang	10712	1	-2.25247e-05	<0.5	No / Negative Significance
Hougang East	Hougang	29704	0	-9.70085e-06	<0.5	No / Negative Significance
Hougang West	Hougang	34856	0	-2.8568e-05	<0.5	No / Negative Significance
Kangkar	Hougang	30090	0	-8.16108e-06	<0.5	No / Negative Significance
Kovan	Hougang	13210	0	6.47923e-06	<0.5	No / Negative Significance
Lorong Ah Soo	Hougang	21440	1	4.65567e-05	<0.5	No / Negative Significance
Lorong Halus	Hougang	0	0	5.9454e-07	<0.5	No / Negative Significance
Tai Seng	Hougang	7904	0	5.07441e-05	<0.5	No / Negative Significance
Trafalgar	Hougang	25372	1	-2.42009e-05	<0.5	No / Negative Significance
International Business Park	Jurong East	21	0	0.000207113	<0.5	No / Negative Significance
Jurong Port	Jurong East	0	0	0.000201582	<0.5	No / Negative Significance
Jurong River	Jurong East	4	0	0.000204421	<0.5	No / Negative Significance
Lakeside	Jurong East	280	1	-4.68607e-05	<0.5	No / Negative Significance
Penjuru Crescent	Jurong East	3	0	2.22098e-07	<0.5	No / Negative Significance
Teban Gardens	Jurong East	6047	0	-7.40208e-05	<0.5	No / Negative Significance
Toh Guan	Jurong East	20358	11	-0.000133485	<0.5	No / Negative Significance
Yuhua East	Jurong East	27540	1	-0.000173094	<0.5	No / Negative Significance
Yuhua West	Jurong East	25673	3	8.5634e-05	<0.5	No / Negative Significance
Boon Lay Place	Jurong West	33332	3	0.000264388	<0.5	No / Negative Significance
Chin Bee	Jurong West	8	0	0.000257124	<0.5	No / Negative Significance
Jurong West Central	Jurong West	46805	17	0.480323	<0.5	No / Negative Significance
Safti	Jurong West	0	0	0.000319313	<0.5	No / Negative Significance
Taman Jurong	Jurong West	26054	6	0.00015568	<0.5	No / Negative Significance
Wenya	Jurong West	4234	0	0.000268035	<0.5	No / Negative Significance
Bendemeer	Kallang	26143	2	-4.0077e-05	<0.5	No / Negative Significance
Boon Keng	Kallang	29769	0	-4.30769e-05	<0.5	No / Negative Significance
Crawford	Kallang	10535	1	0.000124868	<0.5	No / Negative Significance
Geylang Bahru	Kallang	16254	0	8.14991e-06	<0.5	No / Negative Significance
Kallang Bahru	Kallang	24	1	-7.24449e-07	<0.5	No / Negative Significance
Kampong Bugis	Kallang	1106	2	-7.09371e-05	<0.5	No / Negative Significance
Kampong Java	Kallang	10481	1	0.000705465	<0.5	No / Negative Significance
Lavender	Kallang	12817	19	0.000585265	<0.5	No / Negative Significance
Tanjong Rhu	Kallang	4545	12	4.33037e-05	<0.5	No / Negative Significance
Lim Chu Kang	Lim Chu Kang	6	0	1.70653e-07	<0.5	No / Negative Significance
Mandai East	Mandai	0	0	5.90337e-05	<0.5	No / Negative Significance
Mandai Estate	Mandai	14607	1	-3.05685e-05	<0.5	No / Negative Significance
Mandai West	Mandai	0	0	-1.0713e-05	<0.5	No / Negative Significance
Marina East	Marina East	0	0	0.000620038	<0.5	No / Negative Significance
Marina South	Marina South	0	1	-0.000250791	<0.5	No / Negative Significance
East Coast	Marine Parade	0	0	9.87975e-05	<0.5	No / Negative Significance
Katong	Marine Parade	8697	0	0.000135946	<0.5	No / Negative Significance
Marina East (Mp)	Marine Parade	0	0	0.000703728	<0.5	No / Negative Significance
Marine Parade	Marine Parade	23760	2	0.000100196	<0.5	No / Negative Significance
Mountbatten	Marine Parade	6031	0	0.00027768	<0.5	No / Negative Significance
Bras Basah	Museum	45	0	0.000372804	<0.5	No / Negative Significance
Dhoby Ghaut	Museum	1082	2	-6.27829e-05	<0.5	No / Negative Significance
Fort Canning	Museum	442	0	8.54412e-05	<0.5	No / Negative Significance
Cairnhill	Newton	8158	0	-0.000531529	<0.5	No / Negative Significance
Goodwood Park	Newton	3247	0	-0.000366929	<0.5	No / Negative Significance
Istana Negara	Newton	74	0	-5.43675e-05	<0.5	No / Negative Significance
Monk'S Hill	Newton	5651	0	-6.98576e-05	<0.5	No / Negative Significance
Newton Circus	Newton	1030	0	-0.000118142	<0.5	No / Negative Significance
Orange Grove	Newton	4701	0	-0.00113528	<0.5	No / Negative Significance
North-Eastern Islands	North-Eastern Islands	1	0	0.000123403	<0.5	No / Negative Significance
Balestier	Novena	16808	7	-0.000201041	<0.5	No / Negative Significance
Dunearn	Novena	3156	0	0	<0.5	No / Negative Significance
Malcolm	Novena	2128	0	0.000109192	<0.5	No / Negative Significance
Mount Pleasant	Novena	223	0	7.08914e-08	<0.5	No / Negative Significance
Boulevard	Orchard	934	10	0.44	<0.5	No / Negative Significance
Somerset	Orchard	425	4	-0.000448492	<0.5	No / Negative Significance
Tanglin	Orchard	2568	1	-0.00104372	<0.5	No / Negative Significance
China Square	Outram	10981	2	0.000222006	<0.5	No / Negative Significance
Pearl'S Hill	Outram	13117	7	0.000469517	<0.5	No / Negative Significance
People'S Park	Outram	3222	0	0.000415293	<0.5	No / Negative Significance
Flora Drive	Pasir Ris	15510	0	9.96878e-05	<0.5	No / Negative Significance
Loyang East	Pasir Ris	2217	0	3.4762e-05	<0.5	No / Negative Significance
Loyang West	Pasir Ris	85	0	-7.68027e-06	<0.5	No / Negative Significance
Pasir Ris Central	Pasir Ris	20201	0	6.93905e-05	<0.5	No / Negative Significance
Pasir Ris Drive	Pasir Ris	34151	0	3.88643e-05	<0.5	No / Negative Significance
Pasir Ris Park	Pasir Ris	4235	0	1.3412e-05	<0.5	No / Negative Significance
Pasir Ris Wafer Fab Park	Pasir Ris	4	0	2.79392e-05	<0.5	No / Negative Significance
Pasir Ris West	Pasir Ris	22834	2	4.90721e-05	<0.5	No / Negative Significance
Airport Road	Paya Lebar	0	0	3.65199e-05	<0.5	No / Negative Significance
Paya Lebar East	Paya Lebar	4	0	8.15824e-05	<0.5	No / Negative Significance
Paya Lebar North	Paya Lebar	16	0	8.76198e-05	<0.5	No / Negative Significance
Paya Lebar West	Paya Lebar	0	0	1.66298e-05	<0.5	No / Negative Significance
Plab	Paya Lebar	0	0	4.13906e-06	<0.5	No / Negative Significance
Benoi Sector	Pioneer	5	0	0.0648409	<0.5	No / Negative Significance
Gul Basin	Pioneer	11	0	0.0532529	<0.5	No / Negative Significance
Gul Circle	Pioneer	9	0	0.0847538	<0.5	No / Negative Significance
Joo Koon	Pioneer	13	2	0.000292022	<0.5	No / Negative Significance
Pioneer Sector	Pioneer	0	0	0.0213455	<0.5	No / Negative Significance
Coney Island	Punggol	0	0	2.618e-06	<0.5	No / Negative Significance
Matilda	Punggol	33809	0	-5.23457e-05	<0.5	No / Negative Significance
Northshore	Punggol	199	0	9.44529e-06	<0.5	No / Negative Significance
Punggol Canal	Punggol	0	0	2.21774e-06	<0.5	No / Negative Significance
Punggol Field	Punggol	35106	0	2.19202e-05	<0.5	No / Negative Significance
Punggol Town Centre	Punggol	13839	2	-5.88194e-06	<0.5	No / Negative Significance
Waterway East	Punggol	31909	0	1.55128e-06	<0.5	No / Negative Significance
Commonwealth	Queenstown	23904	0	-1.86252e-05	<0.5	No / Negative Significance
Dover	Queenstown	8145	0	-5.55848e-06	<0.5	No / Negative Significance
Ghim Moh	Queenstown	27945	0	-4.61884e-06	<0.5	No / Negative Significance
Holland Drive	Queenstown	28669	0	-1.63528e-05	<0.5	No / Negative Significance
Kent Ridge	Queenstown	460	0	-4.19828e-05	<0.5	No / Negative Significance
Margaret Drive	Queenstown	14619	0	-1.01109e-05	<0.5	No / Negative Significance
National University Of S'Pore	Queenstown	131	0	-7.43607e-06	<0.5	No / Negative Significance
One North	Queenstown	317	1	-4.16403e-05	<0.5	No / Negative Significance
Pasir Panjang 1	Queenstown	4030	0	-3.21939e-05	<0.5	No / Negative Significance
Pasir Panjang 2	Queenstown	3857	0	-2.53775e-05	<0.5	No / Negative Significance
Port	Queenstown	14	0	-9.28467e-06	<0.5	No / Negative Significance
Queensway	Queenstown	459	2	-4.30394e-05	<0.5	No / Negative Significance
Singapore Polytechnic	Queenstown	116	0	2.23749e-06	<0.5	No / Negative Significance
Tanglin Halt	Queenstown	23358	0	-4.3461e-05	<0.5	No / Negative Significance
Institution Hill	River Valley	8919	0	-0.000241196	<0.5	No / Negative Significance
Leonie Hill	River Valley	7683	0	-0.000315823	<0.5	No / Negative Significance
One Tree Hill	River Valley	5637	0	-0.000760588	<0.5	No / Negative Significance
Oxley	River Valley	7301	1	-0.000278273	<0.5	No / Negative Significance
Paterson	River Valley	1271	0	-0.000680694	<0.5	No / Negative Significance
Bencoolen	Rochor	7503	3	0.00083664	<0.5	No / Negative Significance
Farrer Park	Rochor	11421	6	0.43	<0.5	No / Negative Significance
Kampong Glam	Rochor	934	0	0.00028129	<0.5	No / Negative Significance
Little India	Rochor	12437	10	0.44	<0.5	No / Negative Significance
Mackenzie	Rochor	2336	0	0.000636565	<0.5	No / Negative Significance
Rochor Canal	Rochor	0	0	0.000293324	<0.5	No / Negative Significance
Selegie	Rochor	4435	1	0.000528469	<0.5	No / Negative Significance
Sungei Road	Rochor	18403	4	0.000367085	<0.5	No / Negative Significance
Victoria	Rochor	8918	6	0.47	<0.5	No / Negative Significance
Pulau Punggol Barat	Seletar	0	0	5.33374e-05	<0.5	No / Negative Significance
Pulau Punggol Timor	Seletar	0	0	1.82856e-05	<0.5	No / Negative Significance
Seletar	Seletar	59	0	6.4521e-05	<0.5	No / Negative Significance
Seletar Aerospace Park	Seletar	6	0	0.000233124	<0.5	No / Negative Significance
Sembawang Central	Sembawang	31754	2	5.89086e-05	<0.5	No / Negative Significance
Sembawang East	Sembawang	11203	0	4.33396e-05	<0.5	No / Negative Significance
Sembawang North	Sembawang	18790	3	8.84371e-05	<0.5	No / Negative Significance
Sembawang Springs	Sembawang	5651	1	2.2965e-05	<0.5	No / Negative Significance
Sembawang Straits	Sembawang	1117	0	9.21352e-05	<0.5	No / Negative Significance
Senoko North	Sembawang	9	0	5.86059e-05	<0.5	No / Negative Significance
Senoko South	Sembawang	11	0	6.81595e-05	<0.5	No / Negative Significance
The Wharves	Sembawang	0	0	0.000103747	<0.5	No / Negative Significance
Anchorvale	Sengkang	29190	0	-1.58196e-05	<0.5	No / Negative Significance
Compassvale	Sengkang	19364	0	2.65608e-05	<0.5	No / Negative Significance
Fernvale	Sengkang	22514	6	0.36	<0.5	No / Negative Significance
Lorong Halus North	Sengkang	0	0	3.32642e-05	<0.5	No / Negative Significance
Sengkang Town Centre	Sengkang	42113	1	4.92315e-05	<0.5	No / Negative Significance
Sengkang West	Sengkang	6	0	0.000260273	<0.5	No / Negative Significance
Lorong Chuan	Serangoon	7222	0	4.55717e-05	<0.5	No / Negative Significance
Seletar Hills	Serangoon	5975	0	6.97841e-05	<0.5	No / Negative Significance
Serangoon Central	Serangoon	23703	1	5.38019e-05	<0.5	No / Negative Significance
Serangoon Garden	Serangoon	12330	0	2.63179e-05	<0.5	No / Negative Significance
Serangoon North	Serangoon	23728	1	2.56816e-05	<0.5	No / Negative Significance
Serangoon North Ind Estate	Serangoon	11	0	1.65021e-05	<0.5	No / Negative Significance
Upper Paya Lebar	Serangoon	18036	1	5.31836e-05	<0.5	No / Negative Significance
Pulau Seletar	Simpang	0	0	3.33864e-05	<0.5	No / Negative Significance
Simpang North	Simpang	0	0	4.19564e-05	<0.5	No / Negative Significance
Simpang South	Simpang	0	0	2.57575e-05	<0.5	No / Negative Significance
Tanjong Irau	Simpang	0	0	4.29471e-05	<0.5	No / Negative Significance
Boat Quay	Singapore River	809	1	0.000130746	<0.5	No / Negative Significance
Clarke Quay	Singapore River	483	0	0.000333497	<0.5	No / Negative Significance
Sentosa	Southern Islands	366	4	-0.000142487	<0.5	No / Negative Significance
Southern Group	Southern Islands	0	0	9.19075e-05	<0.5	No / Negative Significance
Straits View	Straits View	0	0	-5.18772e-05	<0.5	No / Negative Significance
Gali Batu	Sungei Kadut	6	0	1.05184e-07	<0.5	No / Negative Significance
Kranji	Sungei Kadut	3	0	0.000139604	<0.5	No / Negative Significance
Pang Sua	Sungei Kadut	9	0	9.81492e-07	<0.5	No / Negative Significance
Reservoir View	Sungei Kadut	6	0	4.15212e-05	<0.5	No / Negative Significance
Turf Club	Sungei Kadut	210	0	3.40497e-05	<0.5	No / Negative Significance
Simei	Tampines	14521	0	0.000305149	<0.5	No / Negative Significance
Tampines East	Tampines	31138	9	0.480231	<0.5	No / Negative Significance
Tampines North	Tampines	0	0	0.000122244	<0.5	No / Negative Significance
Tampines West	Tampines	23025	2	0.000210309	<0.5	No / Negative Significance
Xilin	Tampines	221	1	0.000123272	<0.5	No / Negative Significance
Chatsworth	Tanglin	4823	0	-1.17963e-05	<0.5	No / Negative Significance
Ridout	Tanglin	712	0	-1.66878e-07	<0.5	No / Negative Significance
Tyersall	Tanglin	1692	0	-1.35879e-06	<0.5	No / Negative Significance
Tengah	Tengah	1	0	5.83499e-05	<0.5	No / Negative Significance
Bidadari	Toa Payoh	0	0	5.53362e-05	<0.5	No / Negative Significance
Boon Teck	Toa Payoh	32498	0	-0.00014141	<0.5	No / Negative Significance
Braddell	Toa Payoh	22508	3	-2.73072e-05	<0.5	No / Negative Significance
Joo Seng	Toa Payoh	7552	0	1.6721e-05	<0.5	No / Negative Significance
Kim Keat	Toa Payoh	22428	0	-8.72079e-05	<0.5	No / Negative Significance
Lorong 8 Toa Payoh	Toa Payoh	17089	0	2.83773e-06	<0.5	No / Negative Significance
Pei Chun	Toa Payoh	26238	0	-4.00547e-06	<0.5	No / Negative Significance
Potong Pasir	Toa Payoh	17703	1	1.55227e-05	<0.5	No / Negative Significance
Sennett	Toa Payoh	6237	0	4.12945e-05	<0.5	No / Negative Significance
Toa Payoh Central	Toa Payoh	26074	0	-0.000177577	<0.5	No / Negative Significance
Toa Payoh West	Toa Payoh	13782	0	3.30581e-05	<0.5	No / Negative Significance
Woodleigh	Toa Payoh	2976	0	1.69653e-05	<0.5	No / Negative Significance
Tengeh	Tuas	0	0	0.0315062	<0.5	No / Negative Significance
Tuas Bay	Tuas	3	0	0.0114795	<0.5	No / Negative Significance
Tuas North	Tuas	12	0	0.0109236	<0.5	No / Negative Significance
Tuas Promenade	Tuas	0	0	0.00463897	<0.5	No / Negative Significance
Tuas View	Tuas	4	0	0	<0.5	No / Negative Significance
Tuas View Extension	Tuas	0	0	0	<0.5	No / Negative Significance
Jurong Island And Bukom	Western Islands	0	0	0	<0.5	No / Negative Significance
Semakau	Western Islands	0	0	0.000367144	<0.5	No / Negative Significance
Sudong	Western Islands	0	0	0	<0.5	No / Negative Significance
Western Water Catchment	Western Water Catchment	10	1	0.00022928	<0.5	No / Negative Significance
Greenwood Park	Woodlands	39	0	-2.70516e-06	<0.5	No / Negative Significance
Midview	Woodlands	38415	1	-2.25069e-05	<0.5	No / Negative Significance
North Coast	Woodlands	5265	0	5.7091e-06	<0.5	No / Negative Significance
Senoko West	Woodlands	33978	1	4.23392e-05	<0.5	No / Negative Significance
Woodgrove	Woodlands	20776	0	-4.85082e-05	<0.5	No / Negative Significance
Woodlands East	Woodlands	38037	4	0.462	<0.5	No / Negative Significance
Woodlands Regional Centre	Woodlands	17	5	-4.27154e-05	<0.5	No / Negative Significance
Woodlands South	Woodlands	26120	0	-2.68147e-05	<0.5	No / Negative Significance
Woodlands West	Woodlands	18670	5	0.462	<0.5	No / Negative Significance
Khatib	Yishun	7358	1	-3.47567e-05	<0.5	No / Negative Significance
Lower Seletar	Yishun	1808	0	4.80864e-05	<0.5	No / Negative Significance
Nee Soon	Yishun	403	0	7.18202e-05	<0.5	No / Negative Significance
Northland	Yishun	19246	1	-4.95586e-05	<0.5	No / Negative Significance
Springleaf	Yishun	1915	0	6.92366e-05	<0.5	No / Negative Significance
Yishun East	Yishun	32235	1	-7.1352e-05	<0.5	No / Negative Significance
Yishun South	Yishun	30508	2	-5.56794e-05	<0.5	No / Negative Significance
Yishun West	Yishun	36759	1	-9.42885e-05	<0.5	No / Negative Significance
