# Supplementary material for: Impact of urbanisation and environmental factors on spatial distribution of COVID-19 cases during the early phase of epidemic in Singapore
Source: Sci Rep. 2022 Jun 13;12:9758. doi: 10.1038/s41598-022-12941-8 (PMC9191550; doi:10.1038/s41598-022-12941-8)
Supplement: Supplementary file 4 — Supplementary Table S4. [file 41598_2022_12941_MOESM4_ESM.xlsx]

## Sheet: PopDensity
Supplementary Table 4
Subzone	Plan Area	Population Density / sq.km.	Places Visited by COVID-19 cases as of 19 May to July 2020	GWR value	GWR range	Significance
Jurong West Central	Jurong West	46805	17	5.00032	>2.5	High Significance
Yunnan	Jurong West	31210	9	3.509	>2.5	High Significance
Tampines East	Tampines	31138	9	4.00023	>2.5	High Significance
Aljunied	Geylang	13519	13	1.55002	1.5 'to' 2.5	Medium Significance
Little India	Rochor	12437	10	1.54	1.5 'to' 2.5	Medium Significance
Victoria	Rochor	8918	6	1.62	1.5 'to' 2.5	Medium Significance
Fernvale	Sengkang	22514	6	1.536	1.5 'to' 2.5	Medium Significance
Woodlands East	Woodlands	38037	4	0.662	0.5 'to' 1.5	Low Significance
Bedok North	Bedok	25801	5	0.560024	0.5 'to' 1.5	Low Significance
Jelebu	Bukit Panjang	35064	5	0.53	0.5 'to' 1.5	Low Significance
Geylang East	Geylang	12095	11	0.625	0.5 'to' 1.5	Low Significance
Jurong Gateway	Jurong East	776	16	0.625	0.5 'to' 1.5	Low Significance
Boulevard	Orchard	934	10	0.54	0.5 'to' 1.5	Low Significance
Farrer Park	Rochor	11421	6	0.63	0.5 'to' 1.5	Low Significance
Woodlands West	Woodlands	18670	5	0.562	0.5 'to' 1.5	Low Significance
Yishun Central	Yishun	3095	7	0.683	0.5 'to' 1.5	Low Significance
Admiralty	Sembawang	11228	2	7.61137e-05	<0.5	No / Negative Significance
Ang Mo Kio Town Centre	Ang Mo Kio	15217	1	-4.28541e-05	<0.5	No / Negative Significance
Cheng San	Ang Mo Kio	29644	0	-9.97733e-06	<0.5	No / Negative Significance
Chong Boon	Ang Mo Kio	25116	0	-1.24125e-05	<0.5	No / Negative Significance
Kebun Bahru	Ang Mo Kio	21960	3	-2.19643e-05	<0.5	No / Negative Significance
Sembawang Hills	Ang Mo Kio	7560	0	1.2588e-05	<0.5	No / Negative Significance
Shangri-La	Ang Mo Kio	24082	0	-2.66234e-05	<0.5	No / Negative Significance
Tagore	Ang Mo Kio	2433	0	1.42803e-05	<0.5	No / Negative Significance
Townsville	Ang Mo Kio	40096	0	-3.779e-05	<0.5	No / Negative Significance
Yio Chu Kang	Ang Mo Kio	55	2	-1.53593e-05	<0.5	No / Negative Significance
Yio Chu Kang East	Ang Mo Kio	2246	0	-2.31819e-05	<0.5	No / Negative Significance
Yio Chu Kang North	Ang Mo Kio	0	0	-2.1015e-05	<0.5	No / Negative Significance
Yio Chu Kang West	Ang Mo Kio	29510	0	-2.31021e-05	<0.5	No / Negative Significance
Bayshore	Bedok	2840	0	0.000141731	<0.5	No / Negative Significance
Bedok Reservoir	Bedok	10861	0	0.000162738	<0.5	No / Negative Significance
Bedok South	Bedok	16025	1	0.000181518	<0.5	No / Negative Significance
Frankel	Bedok	7923	5	-8.48097e-06	<0.5	No / Negative Significance
Kaki Bukit	Bedok	13647	6	0.000190817	<0.5	No / Negative Significance
Kembangan	Bedok	16147	1	-0.000259943	<0.5	No / Negative Significance
Siglap	Bedok	5987	1	6.57283e-05	<0.5	No / Negative Significance
Bishan East	Bishan	16028	2	0.000103978	<0.5	No / Negative Significance
Marymount	Bishan	15407	0	-3.58937e-05	<0.5	No / Negative Significance
Upper Thomson	Bishan	7642	2	-5.03572e-05	<0.5	No / Negative Significance
Liu Fang	Boon Lay	4	0	0.000230336	<0.5	No / Negative Significance
Samulun	Boon Lay	5	0	2.506e-05	<0.5	No / Negative Significance
Shipyard	Boon Lay	5	0	0.0793639	<0.5	No / Negative Significance
Tukang	Boon Lay	5	0	0.000322351	<0.5	No / Negative Significance
Brickworks	Bukit Batok	4146	0	0.000140644	<0.5	No / Negative Significance
Bukit Batok Central	Bukit Batok	33286	6	0.000141598	<0.5	No / Negative Significance
Bukit Batok East	Bukit Batok	34940	1	0.000118282	<0.5	No / Negative Significance
Bukit Batok South	Bukit Batok	8322	0	0.000111669	<0.5	No / Negative Significance
Bukit Batok West	Bukit Batok	29342	5	9.88149e-05	<0.5	No / Negative Significance
Gombak	Bukit Batok	4100	0	9.13127e-05	<0.5	No / Negative Significance
Guilin	Bukit Batok	12086	0	0.000114254	<0.5	No / Negative Significance
Hillview	Bukit Batok	9537	0	6.34921e-05	<0.5	No / Negative Significance
Hong Kah North	Bukit Batok	31203	1	6.27725e-05	<0.5	No / Negative Significance
Alexandra Hill	Bukit Merah	13825	3	-7.60052e-05	<0.5	No / Negative Significance
Alexandra North	Bukit Merah	4803	0	3.63372e-06	<0.5	No / Negative Significance
Bukit Ho Swee	Bukit Merah	27469	0	-2.15523e-05	<0.5	No / Negative Significance
Bukit Merah	Bukit Merah	2746	1	-2.48614e-05	<0.5	No / Negative Significance
City Terminals	Bukit Merah	9	1	-3.5397e-05	<0.5	No / Negative Significance
Depot Road	Bukit Merah	14446	0	-4.55374e-05	<0.5	No / Negative Significance
Everton Park	Bukit Merah	13250	0	4.85987e-05	<0.5	No / Negative Significance
Henderson Hill	Bukit Merah	19338	0	7.7789e-06	<0.5	No / Negative Significance
Kampong Tiong Bahru	Bukit Merah	25931	0	1.43023e-05	<0.5	No / Negative Significance
Maritime Square	Bukit Merah	1185	9	-0.000241792	<0.5	No / Negative Significance
Redhill	Bukit Merah	31243	0	-1.73633e-05	<0.5	No / Negative Significance
Singapore General Hospital	Bukit Merah	19	0	1.30665e-05	<0.5	No / Negative Significance
Telok Blangah Drive	Bukit Merah	12336	0	-0.000205067	<0.5	No / Negative Significance
Telok Blangah Rise	Bukit Merah	23713	0	-1.85058e-05	<0.5	No / Negative Significance
Telok Blangah Way	Bukit Merah	35378	0	-3.79828e-05	<0.5	No / Negative Significance
Tiong Bahru	Bukit Merah	28574	0	1.09738e-06	<0.5	No / Negative Significance
Tiong Bahru Station	Bukit Merah	44659	1	2.73372e-05	<0.5	No / Negative Significance
Bangkit	Bukit Panjang	30042	1	3.0876e-05	<0.5	No / Negative Significance
Dairy Farm	Bukit Panjang	5447	0	8.35478e-05	<0.5	No / Negative Significance
Fajar	Bukit Panjang	42635	0	9.79879e-06	<0.5	No / Negative Significance
Nature Reserve	Bukit Panjang	915	0	2.52659e-05	<0.5	No / Negative Significance
Saujana	Bukit Panjang	38991	0	-6.86786e-06	<0.5	No / Negative Significance
Senja	Bukit Panjang	33057	0	-3.11645e-05	<0.5	No / Negative Significance
Anak Bukit	Bukit Timah	7982	0	2.65143e-05	<0.5	No / Negative Significance
Coronation Road	Bukit Timah	4486	0	0	<0.5	No / Negative Significance
Farrer Court	Bukit Timah	11172	0	0	<0.5	No / Negative Significance
Hillcrest	Bukit Timah	3460	0	0	<0.5	No / Negative Significance
Holland Road	Bukit Timah	3134	0	0	<0.5	No / Negative Significance
Leedon Park	Bukit Timah	3153	0	0	<0.5	No / Negative Significance
Swiss Club	Bukit Timah	1622	0	0	<0.5	No / Negative Significance
Ulu Pandan	Bukit Timah	8737	0	0	<0.5	No / Negative Significance
Central Water Catchment	Central Water Catchment	0	5	-0.000120727	<0.5	No / Negative Significance
Changi Airport	Changi	0	1	-4.54087e-05	<0.5	No / Negative Significance
Changi Point	Changi	593	2	-2.34085e-05	<0.5	No / Negative Significance
Changi West	Changi	305	0	-3.73943e-06	<0.5	No / Negative Significance
Changi Bay	Changi Bay	0	0	-3.08847e-05	<0.5	No / Negative Significance
Choa Chu Kang Central	Choa Chu Kang	19600	3	-9.89872e-05	<0.5	No / Negative Significance
Choa Chu Kang North	Choa Chu Kang	30231	0	-7.83283e-05	<0.5	No / Negative Significance
Keat Hong	Choa Chu Kang	28641	0	-8.6318e-06	<0.5	No / Negative Significance
Peng Siang	Choa Chu Kang	39062	1	-2.44533e-05	<0.5	No / Negative Significance
Teck Whye	Choa Chu Kang	25228	1	-3.05645e-05	<0.5	No / Negative Significance
Yew Tee	Choa Chu Kang	44879	0	-5.16714e-06	<0.5	No / Negative Significance
Clementi Central	Clementi	18508	1	8.35658e-06	<0.5	No / Negative Significance
Clementi North	Clementi	29787	0	2.86083e-06	<0.5	No / Negative Significance
Clementi West	Clementi	22674	0	8.5768e-06	<0.5	No / Negative Significance
Clementi Woods	Clementi	14955	0	8.55888e-06	<0.5	No / Negative Significance
Faber	Clementi	6204	0	1.11786e-05	<0.5	No / Negative Significance
Pandan	Clementi	8	0	1.67235e-05	<0.5	No / Negative Significance
Sunset Way	Clementi	6242	0	1.11798e-06	<0.5	No / Negative Significance
Toh Tuck	Clementi	10	0	0.000364485	<0.5	No / Negative Significance
West Coast	Clementi	8542	0	2.15608e-05	<0.5	No / Negative Significance
Anson	Downtown Core	775	0	0.000264045	<0.5	No / Negative Significance
Bayfront Subzone	Downtown Core	0	3	-0.00147331	<0.5	No / Negative Significance
Bugis	Downtown Core	2999	4	0.00036532	<0.5	No / Negative Significance
Cecil	Downtown Core	1119	0	0.000283813	<0.5	No / Negative Significance
Central Subzone	Downtown Core	589	1	-2.4224e-05	<0.5	No / Negative Significance
City Hall	Downtown Core	84	6	0.000301007	<0.5	No / Negative Significance
Clifford Pier	Downtown Core	0	0	5.31508e-05	<0.5	No / Negative Significance
Marina Centre	Downtown Core	11	1	0.00010382	<0.5	No / Negative Significance
Maxwell	Downtown Core	0	0	0.000325699	<0.5	No / Negative Significance
Phillip	Downtown Core	0	0	0.000176732	<0.5	No / Negative Significance
Raffles Place	Downtown Core	318	1	0.000145524	<0.5	No / Negative Significance
Tanjong Pagar	Downtown Core	4125	0	0.000323149	<0.5	No / Negative Significance
Kallang Way	Geylang	52	0	9.71851e-06	<0.5	No / Negative Significance
Kampong Ubi	Geylang	6573	2	-2.67577e-05	<0.5	No / Negative Significance
Macpherson	Geylang	22211	0	2.90129e-06	<0.5	No / Negative Significance
Defu Industrial Park	Hougang	10	0	4.01215e-05	<0.5	No / Negative Significance
Hougang Central	Hougang	10712	1	-2.25247e-05	<0.5	No / Negative Significance
Hougang East	Hougang	29704	0	-9.70085e-06	<0.5	No / Negative Significance
Hougang West	Hougang	34856	0	-2.8568e-05	<0.5	No / Negative Significance
Kangkar	Hougang	30090	0	-8.16108e-06	<0.5	No / Negative Significance
Kovan	Hougang	13210	0	6.47923e-06	<0.5	No / Negative Significance
Lorong Ah Soo	Hougang	21440	1	4.65567e-05	<0.5	No / Negative Significance
Lorong Halus	Hougang	0	0	5.9454e-07	<0.5	No / Negative Significance
Tai Seng	Hougang	7904	0	5.07441e-05	<0.5	No / Negative Significance
Trafalgar	Hougang	25372	1	-2.42009e-05	<0.5	No / Negative Significance
International Business Park	Jurong East	21	0	0.000207113	<0.5	No / Negative Significance
Jurong Port	Jurong East	0	0	0.000201582	<0.5	No / Negative Significance
Jurong River	Jurong East	4	0	0.000204421	<0.5	No / Negative Significance
Lakeside	Jurong East	280	1	-4.68607e-05	<0.5	No / Negative Significance
Penjuru Crescent	Jurong East	3	0	2.22098e-07	<0.5	No / Negative Significance
Teban Gardens	Jurong East	6047	0	-7.40208e-05	<0.5	No / Negative Significance
Toh Guan	Jurong East	20358	11	-0.000133485	<0.5	No / Negative Significance
Yuhua East	Jurong East	27540	1	-0.000173094	<0.5	No / Negative Significance
Yuhua West	Jurong East	25673	3	8.5634e-05	<0.5	No / Negative Significance
Boon Lay Place	Jurong West	33332	3	0.000264388	<0.5	No / Negative Significance
Chin Bee	Jurong West	8	0	0.000257124	<0.5	No / Negative Significance
Hong Kah	Jurong West	30609	2	8.62275e-05	<0.5	No / Negative Significance
Kian Teck	Jurong West	24	0	0.000352344	<0.5	No / Negative Significance
Safti	Jurong West	0	0	0.000319313	<0.5	No / Negative Significance
Taman Jurong	Jurong West	26054	6	0.00015568	<0.5	No / Negative Significance
Wenya	Jurong West	4234	0	0.000268035	<0.5	No / Negative Significance
Bendemeer	Kallang	26143	2	-4.0077e-05	<0.5	No / Negative Significance
Boon Keng	Kallang	29769	0	-4.30769e-05	<0.5	No / Negative Significance
Crawford	Kallang	10535	1	0.000124868	<0.5	No / Negative Significance
Geylang Bahru	Kallang	16254	0	8.14991e-06	<0.5	No / Negative Significance
Kallang Bahru	Kallang	24	1	-7.24449e-07	<0.5	No / Negative Significance
Kampong Bugis	Kallang	1106	2	-7.09371e-05	<0.5	No / Negative Significance
Kampong Java	Kallang	10481	1	0.000705465	<0.5	No / Negative Significance
Lavender	Kallang	12817	19	0.000585265	<0.5	No / Negative Significance
Tanjong Rhu	Kallang	4545	12	4.33037e-05	<0.5	No / Negative Significance
Lim Chu Kang	Lim Chu Kang	6	0	1.70653e-07	<0.5	No / Negative Significance
Mandai East	Mandai	0	0	5.90337e-05	<0.5	No / Negative Significance
Mandai Estate	Mandai	14607	1	-3.05685e-05	<0.5	No / Negative Significance
Mandai West	Mandai	0	0	-1.0713e-05	<0.5	No / Negative Significance
Marina East	Marina East	0	0	0.000620038	<0.5	No / Negative Significance
Marina South	Marina South	0	1	-0.000250791	<0.5	No / Negative Significance
East Coast	Marine Parade	0	0	9.87975e-05	<0.5	No / Negative Significance
Katong	Marine Parade	8697	0	0.000135946	<0.5	No / Negative Significance
Marina East (Mp)	Marine Parade	0	0	0.000703728	<0.5	No / Negative Significance
Marine Parade	Marine Parade	23760	2	0.000100196	<0.5	No / Negative Significance
Mountbatten	Marine Parade	6031	0	0.00027768	<0.5	No / Negative Significance
Bras Basah	Museum	45	0	0.000372804	<0.5	No / Negative Significance
Dhoby Ghaut	Museum	1082	2	-6.27829e-05	<0.5	No / Negative Significance
Fort Canning	Museum	442	0	8.54412e-05	<0.5	No / Negative Significance
Cairnhill	Newton	8158	0	-0.000531529	<0.5	No / Negative Significance
Goodwood Park	Newton	3247	0	-0.000366929	<0.5	No / Negative Significance
Istana Negara	Newton	74	0	-5.43675e-05	<0.5	No / Negative Significance
Monk'S Hill	Newton	5651	0	-6.98576e-05	<0.5	No / Negative Significance
Newton Circus	Newton	1030	0	-0.000118142	<0.5	No / Negative Significance
Orange Grove	Newton	4701	0	-0.00113528	<0.5	No / Negative Significance
North-Eastern Islands	North-Eastern Islands	1	0	0.000123403	<0.5	No / Negative Significance
Balestier	Novena	16808	7	-0.000201041	<0.5	No / Negative Significance
Dunearn	Novena	3156	0	0	<0.5	No / Negative Significance
Malcolm	Novena	2128	0	0.000109192	<0.5	No / Negative Significance
Moulmein	Novena	6823	2	0.000255162	<0.5	No / Negative Significance
Mount Pleasant	Novena	223	0	7.08914e-08	<0.5	No / Negative Significance
Somerset	Orchard	425	4	-0.000448492	<0.5	No / Negative Significance
Tanglin	Orchard	2568	1	-0.00104372	<0.5	No / Negative Significance
China Square	Outram	10981	2	0.000222006	<0.5	No / Negative Significance
Chinatown	Outram	18620	6	0.000343016	<0.5	No / Negative Significance
Pearl'S Hill	Outram	13117	7	0.000469517	<0.5	No / Negative Significance
People'S Park	Outram	3222	0	0.000415293	<0.5	No / Negative Significance
Flora Drive	Pasir Ris	15510	0	9.96878e-05	<0.5	No / Negative Significance
Loyang East	Pasir Ris	2217	0	3.4762e-05	<0.5	No / Negative Significance
Loyang West	Pasir Ris	85	0	-7.68027e-06	<0.5	No / Negative Significance
Pasir Ris Central	Pasir Ris	20201	0	6.93905e-05	<0.5	No / Negative Significance
Pasir Ris Drive	Pasir Ris	34151	0	3.88643e-05	<0.5	No / Negative Significance
Pasir Ris Park	Pasir Ris	4235	0	1.3412e-05	<0.5	No / Negative Significance
Pasir Ris Wafer Fab Park	Pasir Ris	4	0	2.79392e-05	<0.5	No / Negative Significance
Pasir Ris West	Pasir Ris	22834	2	4.90721e-05	<0.5	No / Negative Significance
Airport Road	Paya Lebar	0	0	3.65199e-05	<0.5	No / Negative Significance
Paya Lebar East	Paya Lebar	4	0	8.15824e-05	<0.5	No / Negative Significance
Paya Lebar North	Paya Lebar	16	0	8.76198e-05	<0.5	No / Negative Significance
Paya Lebar West	Paya Lebar	0	0	1.66298e-05	<0.5	No / Negative Significance
Plab	Paya Lebar	0	0	4.13906e-06	<0.5	No / Negative Significance
Benoi Sector	Pioneer	5	0	0.0648409	<0.5	No / Negative Significance
Gul Basin	Pioneer	11	0	0.0532529	<0.5	No / Negative Significance
Gul Circle	Pioneer	9	0	0.0847538	<0.5	No / Negative Significance
Joo Koon	Pioneer	13	2	0.000292022	<0.5	No / Negative Significance
Pioneer Sector	Pioneer	0	0	0.0213455	<0.5	No / Negative Significance
Coney Island	Punggol	0	0	2.618e-06	<0.5	No / Negative Significance
Matilda	Punggol	33809	0	-5.23457e-05	<0.5	No / Negative Significance
Northshore	Punggol	199	0	9.44529e-06	<0.5	No / Negative Significance
Punggol Canal	Punggol	0	0	2.21774e-06	<0.5	No / Negative Significance
Punggol Field	Punggol	35106	0	2.19202e-05	<0.5	No / Negative Significance
Punggol Town Centre	Punggol	13839	2	-5.88194e-06	<0.5	No / Negative Significance
Waterway East	Punggol	31909	0	1.55128e-06	<0.5	No / Negative Significance
Commonwealth	Queenstown	23904	0	-1.86252e-05	<0.5	No / Negative Significance
Dover	Queenstown	8145	0	-5.55848e-06	<0.5	No / Negative Significance
Ghim Moh	Queenstown	27945	0	-4.61884e-06	<0.5	No / Negative Significance
Holland Drive	Queenstown	28669	0	-1.63528e-05	<0.5	No / Negative Significance
Kent Ridge	Queenstown	460	0	-4.19828e-05	<0.5	No / Negative Significance
Margaret Drive	Queenstown	14619	0	-1.01109e-05	<0.5	No / Negative Significance
Mei Chin	Queenstown	21125	0	-9.57275e-05	<0.5	No / Negative Significance
National University Of S'Pore	Queenstown	131	0	-7.43607e-06	<0.5	No / Negative Significance
One North	Queenstown	317	1	-4.16403e-05	<0.5	No / Negative Significance
Pasir Panjang 1	Queenstown	4030	0	-3.21939e-05	<0.5	No / Negative Significance
Pasir Panjang 2	Queenstown	3857	0	-2.53775e-05	<0.5	No / Negative Significance
Port	Queenstown	14	0	-9.28467e-06	<0.5	No / Negative Significance
Queensway	Queenstown	459	2	-4.30394e-05	<0.5	No / Negative Significance
Singapore Polytechnic	Queenstown	116	0	2.23749e-06	<0.5	No / Negative Significance
Tanglin Halt	Queenstown	23358	0	-4.3461e-05	<0.5	No / Negative Significance
Institution Hill	River Valley	8919	0	-0.000241196	<0.5	No / Negative Significance
Leonie Hill	River Valley	7683	0	-0.000315823	<0.5	No / Negative Significance
One Tree Hill	River Valley	5637	0	-0.000760588	<0.5	No / Negative Significance
Oxley	River Valley	7301	1	-0.000278273	<0.5	No / Negative Significance
Paterson	River Valley	1271	0	-0.000680694	<0.5	No / Negative Significance
Bencoolen	Rochor	7503	3	0.00083664	<0.5	No / Negative Significance
Kampong Glam	Rochor	934	0	0.00028129	<0.5	No / Negative Significance
Mackenzie	Rochor	2336	0	0.000636565	<0.5	No / Negative Significance
Mount Emily	Rochor	6859	0	0.000229983	<0.5	No / Negative Significance
Rochor Canal	Rochor	0	0	0.000293324	<0.5	No / Negative Significance
Selegie	Rochor	4435	1	0.000528469	<0.5	No / Negative Significance
Sungei Road	Rochor	18403	4	0.000367085	<0.5	No / Negative Significance
Pulau Punggol Barat	Seletar	0	0	5.33374e-05	<0.5	No / Negative Significance
Pulau Punggol Timor	Seletar	0	0	1.82856e-05	<0.5	No / Negative Significance
Seletar	Seletar	59	0	6.4521e-05	<0.5	No / Negative Significance
Seletar Aerospace Park	Seletar	6	0	0.000233124	<0.5	No / Negative Significance
Sembawang Central	Sembawang	31754	2	5.89086e-05	<0.5	No / Negative Significance
Sembawang East	Sembawang	11203	0	4.33396e-05	<0.5	No / Negative Significance
Sembawang North	Sembawang	18790	3	8.84371e-05	<0.5	No / Negative Significance
Sembawang Springs	Sembawang	5651	1	2.2965e-05	<0.5	No / Negative Significance
Sembawang Straits	Sembawang	1117	0	9.21352e-05	<0.5	No / Negative Significance
Senoko North	Sembawang	9	0	5.86059e-05	<0.5	No / Negative Significance
Senoko South	Sembawang	11	0	6.81595e-05	<0.5	No / Negative Significance
The Wharves	Sembawang	0	0	0.000103747	<0.5	No / Negative Significance
Anchorvale	Sengkang	29190	0	-1.58196e-05	<0.5	No / Negative Significance
Compassvale	Sengkang	19364	0	2.65608e-05	<0.5	No / Negative Significance
Lorong Halus North	Sengkang	0	0	3.32642e-05	<0.5	No / Negative Significance
Rivervale	Sengkang	38678	2	3.42514e-05	<0.5	No / Negative Significance
Sengkang Town Centre	Sengkang	42113	1	4.92315e-05	<0.5	No / Negative Significance
Sengkang West	Sengkang	6	0	0.000260273	<0.5	No / Negative Significance
Lorong Chuan	Serangoon	7222	0	4.55717e-05	<0.5	No / Negative Significance
Seletar Hills	Serangoon	5975	0	6.97841e-05	<0.5	No / Negative Significance
Serangoon Central	Serangoon	23703	1	5.38019e-05	<0.5	No / Negative Significance
Serangoon Garden	Serangoon	12330	0	2.63179e-05	<0.5	No / Negative Significance
Serangoon North	Serangoon	23728	1	2.56816e-05	<0.5	No / Negative Significance
Serangoon North Ind Estate	Serangoon	11	0	1.65021e-05	<0.5	No / Negative Significance
Upper Paya Lebar	Serangoon	18036	1	5.31836e-05	<0.5	No / Negative Significance
Pulau Seletar	Simpang	0	0	3.33864e-05	<0.5	No / Negative Significance
Simpang North	Simpang	0	0	4.19564e-05	<0.5	No / Negative Significance
Simpang South	Simpang	0	0	2.57575e-05	<0.5	No / Negative Significance
Tanjong Irau	Simpang	0	0	4.29471e-05	<0.5	No / Negative Significance
Boat Quay	Singapore River	809	1	0.000130746	<0.5	No / Negative Significance
Clarke Quay	Singapore River	483	0	0.000333497	<0.5	No / Negative Significance
Robertson Quay	Singapore River	5352	2	1.32154e-05	<0.5	No / Negative Significance
Sentosa	Southern Islands	366	4	-0.000142487	<0.5	No / Negative Significance
Southern Group	Southern Islands	0	0	9.19075e-05	<0.5	No / Negative Significance
Straits View	Straits View	0	0	-5.18772e-05	<0.5	No / Negative Significance
Gali Batu	Sungei Kadut	6	0	1.05184e-07	<0.5	No / Negative Significance
Kranji	Sungei Kadut	3	0	0.000139604	<0.5	No / Negative Significance
Pang Sua	Sungei Kadut	9	0	9.81492e-07	<0.5	No / Negative Significance
Reservoir View	Sungei Kadut	6	0	4.15212e-05	<0.5	No / Negative Significance
Turf Club	Sungei Kadut	210	0	3.40497e-05	<0.5	No / Negative Significance
Simei	Tampines	14521	0	0.000305149	<0.5	No / Negative Significance
Tampines North	Tampines	0	0	0.000122244	<0.5	No / Negative Significance
Tampines West	Tampines	23025	2	0.000210309	<0.5	No / Negative Significance
Xilin	Tampines	221	1	0.000123272	<0.5	No / Negative Significance
Chatsworth	Tanglin	4823	0	-1.17963e-05	<0.5	No / Negative Significance
Nassim	Tanglin	4505	0	-0.0010716	<0.5	No / Negative Significance
Ridout	Tanglin	712	0	-1.66878e-07	<0.5	No / Negative Significance
Tyersall	Tanglin	1692	0	-1.35879e-06	<0.5	No / Negative Significance
Tengah	Tengah	1	0	5.83499e-05	<0.5	No / Negative Significance
Bidadari	Toa Payoh	0	0	5.53362e-05	<0.5	No / Negative Significance
Boon Teck	Toa Payoh	32498	0	-0.00014141	<0.5	No / Negative Significance
Braddell	Toa Payoh	22508	3	-2.73072e-05	<0.5	No / Negative Significance
Joo Seng	Toa Payoh	7552	0	1.6721e-05	<0.5	No / Negative Significance
Kim Keat	Toa Payoh	22428	0	-8.72079e-05	<0.5	No / Negative Significance
Lorong 8 Toa Payoh	Toa Payoh	17089	0	2.83773e-06	<0.5	No / Negative Significance
Pei Chun	Toa Payoh	26238	0	-4.00547e-06	<0.5	No / Negative Significance
Potong Pasir	Toa Payoh	17703	1	1.55227e-05	<0.5	No / Negative Significance
Sennett	Toa Payoh	6237	0	4.12945e-05	<0.5	No / Negative Significance
Toa Payoh Central	Toa Payoh	26074	0	-0.000177577	<0.5	No / Negative Significance
Toa Payoh West	Toa Payoh	13782	0	3.30581e-05	<0.5	No / Negative Significance
Woodleigh	Toa Payoh	2976	0	1.69653e-05	<0.5	No / Negative Significance
Tengeh	Tuas	0	0	0.0315062	<0.5	No / Negative Significance
Tuas Bay	Tuas	3	0	0.0114795	<0.5	No / Negative Significance
Tuas North	Tuas	12	0	0.0109236	<0.5	No / Negative Significance
Tuas Promenade	Tuas	0	0	0.00463897	<0.5	No / Negative Significance
Tuas View	Tuas	4	0	0	<0.5	No / Negative Significance
Tuas View Extension	Tuas	0	0	0	<0.5	No / Negative Significance
Jurong Island And Bukom	Western Islands	0	0	0	<0.5	No / Negative Significance
Semakau	Western Islands	0	0	0.000367144	<0.5	No / Negative Significance
Sudong	Western Islands	0	0	0	<0.5	No / Negative Significance
Western Water Catchment	Western Water Catchment	10	1	0.00022928	<0.5	No / Negative Significance
Greenwood Park	Woodlands	39	0	-2.70516e-06	<0.5	No / Negative Significance
Midview	Woodlands	38415	1	-2.25069e-05	<0.5	No / Negative Significance
North Coast	Woodlands	5265	0	5.7091e-06	<0.5	No / Negative Significance
Senoko West	Woodlands	33978	1	4.23392e-05	<0.5	No / Negative Significance
Woodgrove	Woodlands	20776	0	-4.85082e-05	<0.5	No / Negative Significance
Woodlands Regional Centre	Woodlands	17	5	-4.27154e-05	<0.5	No / Negative Significance
Woodlands South	Woodlands	26120	0	-2.68147e-05	<0.5	No / Negative Significance
Khatib	Yishun	7358	1	-3.47567e-05	<0.5	No / Negative Significance
Lower Seletar	Yishun	1808	0	4.80864e-05	<0.5	No / Negative Significance
Nee Soon	Yishun	403	0	7.18202e-05	<0.5	No / Negative Significance
Northland	Yishun	19246	1	-4.95586e-05	<0.5	No / Negative Significance
Springleaf	Yishun	1915	0	6.92366e-05	<0.5	No / Negative Significance
Yishun East	Yishun	32235	1	-7.1352e-05	<0.5	No / Negative Significance
Yishun South	Yishun	30508	2	-5.56794e-05	<0.5	No / Negative Significance
Yishun West	Yishun	36759	1	-9.42885e-05	<0.5	No / Negative Significance
