# Supplementary material for: Impact of urbanisation and environmental factors on spatial distribution of COVID-19 cases during the early phase of epidemic in Singapore
Source: Sci Rep. 2022 Jun 13;12:9758. doi: 10.1038/s41598-022-12941-8 (PMC9191550; doi:10.1038/s41598-022-12941-8)
Supplement: Supplementary file 5 — Supplementary Table S5. [file 41598_2022_12941_MOESM5_ESM.xlsx]

## Sheet: Urb_GWR
Supplementary Table 5
Subzone	Plan Area	Number of COVID-19 cases as of 17 Mar 2020	%Urbanisation	GWR value	GWR range	Significance
Yunnan	Jurong West	1	71.7384	10.8314	>2.5	High significance
Lorong Chuan	Serangoon	0	75.115	2.83825	>2.5	High significance
Hong Kah	Jurong West	0	76.6939	1.55693	1.5 'to' 2.5	Medium significance
Bishan East	Bishan	0	66.264	2.42845	1.5 'to' 2.5	Medium significance
Hong Kah North	Bukit Batok	0	64.6654	2.06158	1.5 'to' 2.5	Medium significance
Tiong Bahru Station	Bukit Merah	1	79.0013	1.87194	1.5 'to' 2.5	Medium significance
Anak Bukit	Bukit Timah	0	66.6473	1.91842	1.5 'to' 2.5	Medium significance
Rivervale	Sengkang	0	64.3951	1.76497	1.5 'to' 2.5	Medium significance
Senja	Bukit Panjang	1	63.8731	1.39363	0.5 'to' 1.5	Low significance
Yio Chu Kang East	Ang Mo Kio	0	40.8968	0.593594	0.5 'to' 1.5	Low significance
Bedok North	Bedok	0	76.0405	0.590442	0.5 'to' 1.5	Low significance
Kaki Bukit	Bedok	0	78.2106	0.564736	0.5 'to' 1.5	Low significance
Upper Thomson	Bishan	0	74.4807	1.10186	0.5 'to' 1.5	Low significance
Bukit Batok South	Bukit Batok	0	45.6679	1.09073	0.5 'to' 1.5	Low significance
Telok Blangah Drive	Bukit Merah	1	41.2428	0.519372	0.5 'to' 1.5	Low significance
Jelebu	Bukit Panjang	0	74.3791	0.943587	0.5 'to' 1.5	Low significance
Bangkit	Bukit Panjang	0	59.5478	1.29334	0.5 'to' 1.5	Low significance
Kallang Way	Geylang	0	74.4801	0.530188	0.5 'to' 1.5	Low significance
Trafalgar	Hougang	1	71.4566	0.980157	0.5 'to' 1.5	Low significance
Lorong Ah Soo	Hougang	0	74.7013	1.02616	0.5 'to' 1.5	Low significance
Jurong West Central	Jurong West	0	75.1326	1.24141	0.5 'to' 1.5	Low significance
Mountbatten	Marine Parade	0	73.4736	1.19412	0.5 'to' 1.5	Low significance
Boulevard	Orchard	0	69.0697	0.593859	0.5 'to' 1.5	Low significance
Chinatown	Outram	0	68.3685	1.11629	0.5 'to' 1.5	Low significance
Pasir Ris West	Pasir Ris	0	77.5543	0.560924	0.5 'to' 1.5	Low significance
Holland Drive	Queenstown	0	77.5227	0.610991	0.5 'to' 1.5	Low significance
Mei Chin	Queenstown	0	76.0566	1.19011	0.5 'to' 1.5	Low significance
Little India	Rochor	0	64.1249	0.984159	0.5 'to' 1.5	Low significance
Upper Paya Lebar	Serangoon	0	74.4187	0.574181	0.5 'to' 1.5	Low significance
Tampines East	Tampines	0	69.4596	1.2344	0.5 'to' 1.5	Low significance
Potong Pasir	Toa Payoh	0	65.9287	0.574807	0.5 'to' 1.5	Low significance
Woodlands East	Woodlands	0	75.7755	0.602506	0.5 'to' 1.5	Low significance
Yishun West	Yishun	0	76.7669	0.594525	0.5 'to' 1.5	Low significance
Admiralty	Sembawang	1	85.787	0	<0.5	No / Negative significance
Ang Mo Kio Town Centre	Ang Mo Kio	0	76.5442	0.0461726	<0.5	No / Negative significance
Cheng San	Ang Mo Kio	0	69.4325	-0.131028	<0.5	No / Negative significance
Chong Boon	Ang Mo Kio	0	76.8539	-0.0957136	<0.5	No / Negative significance
Kebun Bahru	Ang Mo Kio	2	63.4317	-0.00324561	<0.5	No / Negative significance
Sembawang Hills	Ang Mo Kio	0	63.925	-0.0835015	<0.5	No / Negative significance
Shangri-La	Ang Mo Kio	1	73.1222	-0.184022	<0.5	No / Negative significance
Tagore	Ang Mo Kio	0	31.6832	0	<0.5	No / Negative significance
Townsville	Ang Mo Kio	0	79.1594	0.180465	<0.5	No / Negative significance
Yio Chu Kang	Ang Mo Kio	0	68.1717	-0.128738	<0.5	No / Negative significance
Yio Chu Kang North	Ang Mo Kio	0	0.169005	-0.400099	<0.5	No / Negative significance
Yio Chu Kang West	Ang Mo Kio	0	75.1442	0.00336694	<0.5	No / Negative significance
Bayshore	Bedok	0	51.0723	-0.0247831	<0.5	No / Negative significance
Bedok Reservoir	Bedok	1	25.1492	-0.0126989	<0.5	No / Negative significance
Bedok South	Bedok	1	74.246	-0.334378	<0.5	No / Negative significance
Frankel	Bedok	0	77.3838	-0.0352901	<0.5	No / Negative significance
Kembangan	Bedok	0	73.2032	-0.221132	<0.5	No / Negative significance
Siglap	Bedok	0	45.6272	-0.0147308	<0.5	No / Negative significance
Marymount	Bishan	0	61.918	-2.20219	<0.5	No / Negative significance
Liu Fang	Boon Lay	0	68.3618	-0.00262354	<0.5	No / Negative significance
Samulun	Boon Lay	0	91.6985	0	<0.5	No / Negative significance
Shipyard	Boon Lay	0	91.8443	0	<0.5	No / Negative significance
Tukang	Boon Lay	0	77.8232	-0.429115	<0.5	No / Negative significance
Brickworks	Bukit Batok	2	79.8488	-0.0447652	<0.5	No / Negative significance
Bukit Batok Central	Bukit Batok	20	73.5067	-0.223219	<0.5	No / Negative significance
Bukit Batok East	Bukit Batok	0	73.2617	-0.177529	<0.5	No / Negative significance
Bukit Batok West	Bukit Batok	1	74.085	-0.320641	<0.5	No / Negative significance
Gombak	Bukit Batok	0	15.9902	-0.187417	<0.5	No / Negative significance
Guilin	Bukit Batok	0	37.5186	-0.339917	<0.5	No / Negative significance
Hillview	Bukit Batok	0	56.9222	0.218996	<0.5	No / Negative significance
Alexandra Hill	Bukit Merah	1	73.8011	-0.358359	<0.5	No / Negative significance
Alexandra North	Bukit Merah	0	68.6189	-0.083764	<0.5	No / Negative significance
Bukit Ho Swee	Bukit Merah	0	74.6433	-1.2844	<0.5	No / Negative significance
Bukit Merah	Bukit Merah	1	70.4906	-0.115865	<0.5	No / Negative significance
City Terminals	Bukit Merah	0	9.3221	0.00462121	<0.5	No / Negative significance
Depot Road	Bukit Merah	1	71.7046	-0.238727	<0.5	No / Negative significance
Everton Park	Bukit Merah	6	73.1636	-0.0982072	<0.5	No / Negative significance
Henderson Hill	Bukit Merah	1	68.8227	0.117226	<0.5	No / Negative significance
Kampong Tiong Bahru	Bukit Merah	1	67.6441	0.81386	<0.5	No / Negative significance
Maritime Square	Bukit Merah	1	41.749	-0.414168	<0.5	No / Negative significance
Redhill	Bukit Merah	1	79.1498	-0.429968	<0.5	No / Negative significance
Singapore General Hospital	Bukit Merah	0	71.2578	-0.262357	<0.5	No / Negative significance
Telok Blangah Rise	Bukit Merah	0	70.5316	-0.278622	<0.5	No / Negative significance
Telok Blangah Way	Bukit Merah	1	77.5844	-0.193675	<0.5	No / Negative significance
Tiong Bahru	Bukit Merah	0	71.0035	-0.677115	<0.5	No / Negative significance
Dairy Farm	Bukit Panjang	2	72.6417	-0.915075	<0.5	No / Negative significance
Fajar	Bukit Panjang	2	68.113	-1.17334	<0.5	No / Negative significance
Nature Reserve	Bukit Panjang	0	15.6665	-0.911305	<0.5	No / Negative significance
Saujana	Bukit Panjang	0	67.4594	-1.12871	<0.5	No / Negative significance
Coronation Road	Bukit Timah	1	78.5325	-0.00856117	<0.5	No / Negative significance
Farrer Court	Bukit Timah	0	80.4314	-0.0635815	<0.5	No / Negative significance
Hillcrest	Bukit Timah	0	77.1294	0	<0.5	No / Negative significance
Holland Road	Bukit Timah	0	78.8503	0.0447853	<0.5	No / Negative significance
Leedon Park	Bukit Timah	0	82.2503	0.0323985	<0.5	No / Negative significance
Swiss Club	Bukit Timah	20	84.8523	-0.247076	<0.5	No / Negative significance
Ulu Pandan	Bukit Timah	0	73.195	-0.0171002	<0.5	No / Negative significance
Central Water Catchment	Central Water Catchment	0	9.87656	0.0095595	<0.5	No / Negative significance
Changi Airport	Changi	1	2.41941	0	<0.5	No / Negative significance
Changi Point	Changi	0	71.5369	-0.00333843	<0.5	No / Negative significance
Changi West	Changi	1	33.1204	-0.00153314	<0.5	No / Negative significance
Changi Bay	Changi Bay	0	0	0	<0.5	No / Negative significance
Choa Chu Kang Central	Choa Chu Kang	0	40.805	-0.71427	<0.5	No / Negative significance
Choa Chu Kang North	Choa Chu Kang	0	70.8372	0.249134	<0.5	No / Negative significance
Keat Hong	Choa Chu Kang	0	71.9517	-1.00814	<0.5	No / Negative significance
Peng Siang	Choa Chu Kang	1	71.8713	0.216232	<0.5	No / Negative significance
Teck Whye	Choa Chu Kang	1	58.8654	-0.12852	<0.5	No / Negative significance
Yew Tee	Choa Chu Kang	1	76.469	-0.416563	<0.5	No / Negative significance
Clementi Central	Clementi	1	71.3123	0	<0.5	No / Negative significance
Clementi North	Clementi	0	68.8865	0	<0.5	No / Negative significance
Clementi West	Clementi	0	73.8428	0	<0.5	No / Negative significance
Clementi Woods	Clementi	0	63.3687	0	<0.5	No / Negative significance
Faber	Clementi	0	41.0512	-0.260749	<0.5	No / Negative significance
Pandan	Clementi	0	70.1176	0.00258047	<0.5	No / Negative significance
Sunset Way	Clementi	0	74.9759	-0.508441	<0.5	No / Negative significance
Toh Tuck	Clementi	0	75.3981	-0.00149912	<0.5	No / Negative significance
West Coast	Clementi	0	67.6807	0.0172157	<0.5	No / Negative significance
Anson	Downtown Core	6	55.546	-0.173035	<0.5	No / Negative significance
Bayfront Subzone	Downtown Core	1	2.15758	0	<0.5	No / Negative significance
Bugis	Downtown Core	20	43.5516	0	<0.5	No / Negative significance
Cecil	Downtown Core	6	55.7555	-0.163464	<0.5	No / Negative significance
Central Subzone	Downtown Core	0	0.809839	0.00355615	<0.5	No / Negative significance
City Hall	Downtown Core	0	48.2946	0	<0.5	No / Negative significance
Clifford Pier	Downtown Core	0	13.873	0	<0.5	No / Negative significance
Marina Centre	Downtown Core	0	41.3574	-0.0366897	<0.5	No / Negative significance
Maxwell	Downtown Core	6	74.2167	-0.922617	<0.5	No / Negative significance
Phillip	Downtown Core	0	56.0445	-0.0563114	<0.5	No / Negative significance
Raffles Place	Downtown Core	6	52.7597	0	<0.5	No / Negative significance
Tanjong Pagar	Downtown Core	6	59.6145	-0.240521	<0.5	No / Negative significance
Aljunied	Geylang	0	67.3851	-0.230094	<0.5	No / Negative significance
Geylang East	Geylang	1	66.9423	-0.118394	<0.5	No / Negative significance
Kampong Ubi	Geylang	0	76.1081	-0.322978	<0.5	No / Negative significance
Macpherson	Geylang	0	75.5748	-0.360002	<0.5	No / Negative significance
Defu Industrial Park	Hougang	0	77.6882	-0.422789	<0.5	No / Negative significance
Hougang Central	Hougang	2	67.8394	-0.236357	<0.5	No / Negative significance
Hougang East	Hougang	2	57.1674	-0.0631018	<0.5	No / Negative significance
Hougang West	Hougang	0	74.844	0.1945	<0.5	No / Negative significance
Kangkar	Hougang	1	66.2676	-0.0490403	<0.5	No / Negative significance
Kovan	Hougang	1	74.0471	-0.664363	<0.5	No / Negative significance
Lorong Halus	Hougang	1	81.1247	-0.0164681	<0.5	No / Negative significance
Tai Seng	Hougang	0	68.3602	-0.187958	<0.5	No / Negative significance
International Business Park	Jurong East	0	66.8156	-0.0847066	<0.5	No / Negative significance
Jurong Gateway	Jurong East	0	51.338	-0.175503	<0.5	No / Negative significance
Jurong Port	Jurong East	0	29.0259	-0.0820825	<0.5	No / Negative significance
Jurong River	Jurong East	0	42.6024	-0.282065	<0.5	No / Negative significance
Lakeside	Jurong East	0	27.311	0.24015	<0.5	No / Negative significance
Penjuru Crescent	Jurong East	2	80.6184	0.134458	<0.5	No / Negative significance
Teban Gardens	Jurong East	1	19.6603	0.423914	<0.5	No / Negative significance
Toh Guan	Jurong East	1	62.3627	0.434069	<0.5	No / Negative significance
Yuhua East	Jurong East	0	70.2025	-0.30431	<0.5	No / Negative significance
Yuhua West	Jurong East	0	74.9586	0.0567765	<0.5	No / Negative significance
Boon Lay Place	Jurong West	1	76.2323	-3.47976	<0.5	No / Negative significance
Chin Bee	Jurong West	1	81.8721	-0.944568	<0.5	No / Negative significance
Kian Teck	Jurong West	0	65.9756	-3.68142	<0.5	No / Negative significance
Safti	Jurong West	1	0.0705826	-4.33627	<0.5	No / Negative significance
Taman Jurong	Jurong West	0	78.1252	0.344661	<0.5	No / Negative significance
Wenya	Jurong West	1	85.2495	-3.05195	<0.5	No / Negative significance
Bendemeer	Kallang	0	70.0405	-0.0767576	<0.5	No / Negative significance
Boon Keng	Kallang	0	61.8885	-0.0762271	<0.5	No / Negative significance
Crawford	Kallang	2	28.2328	0.448216	<0.5	No / Negative significance
Geylang Bahru	Kallang	2	61.0683	-0.0917445	<0.5	No / Negative significance
Kallang Bahru	Kallang	0	63.8805	0	<0.5	No / Negative significance
Kampong Bugis	Kallang	0	28.3961	-0.451446	<0.5	No / Negative significance
Kampong Java	Kallang	0	67.858	-0.349305	<0.5	No / Negative significance
Lavender	Kallang	0	67.2159	-0.532579	<0.5	No / Negative significance
Tanjong Rhu	Kallang	0	55.8853	-0.302741	<0.5	No / Negative significance
Lim Chu Kang	Lim Chu Kang	0	14.6879	0.0152205	<0.5	No / Negative significance
Mandai East	Mandai	0	8.11766	0.0140197	<0.5	No / Negative significance
Mandai Estate	Mandai	0	76.2384	-0.300712	<0.5	No / Negative significance
Mandai West	Mandai	0	3.11947	3.66223e-07	<0.5	No / Negative significance
Marina East	Marina East	0	0.763847	-0.038147	<0.5	No / Negative significance
Marina South	Marina South	1	1.54881	0	<0.5	No / Negative significance
East Coast	Marine Parade	0	11.1633	0.0152617	<0.5	No / Negative significance
Katong	Marine Parade	0	78.9692	-0.326424	<0.5	No / Negative significance
Marina East (Mp)	Marine Parade	0	0	0.120206	<0.5	No / Negative significance
Marine Parade	Marine Parade	2	71.4191	-0.205629	<0.5	No / Negative significance
Bras Basah	Museum	0	58.272	0	<0.5	No / Negative significance
Dhoby Ghaut	Museum	1	56.5124	0	<0.5	No / Negative significance
Fort Canning	Museum	0	24.3123	0	<0.5	No / Negative significance
Cairnhill	Newton	1	73.8247	-0.18064	<0.5	No / Negative significance
Goodwood Park	Newton	0	31.6273	-0.035407	<0.5	No / Negative significance
Istana Negara	Newton	0	79.878	0	<0.5	No / Negative significance
Monk'S Hill	Newton	0	60.4163	-0.000536232	<0.5	No / Negative significance
Newton Circus	Newton	0	13.9112	0.00679784	<0.5	No / Negative significance
Orange Grove	Newton	0	79.9314	-0.197147	<0.5	No / Negative significance
North-Eastern Islands	North-Eastern Islands	0	0.68932	0	<0.5	No / Negative significance
Balestier	Novena	0	68.3622	0	<0.5	No / Negative significance
Dunearn	Novena	0	70.8558	0	<0.5	No / Negative significance
Malcolm	Novena	0	76.2831	0	<0.5	No / Negative significance
Moulmein	Novena	1	70.2495	0	<0.5	No / Negative significance
Mount Pleasant	Novena	1	56.1357	0	<0.5	No / Negative significance
Somerset	Orchard	0	60.8961	0	<0.5	No / Negative significance
Tanglin	Orchard	0	67.3657	-0.210095	<0.5	No / Negative significance
China Square	Outram	6	48.8368	-0.0492603	<0.5	No / Negative significance
Pearl'S Hill	Outram	0	58.1683	-0.276602	<0.5	No / Negative significance
People'S Park	Outram	0	40.0383	0.184214	<0.5	No / Negative significance
Flora Drive	Pasir Ris	0	78.1086	-0.251974	<0.5	No / Negative significance
Loyang East	Pasir Ris	7	55.6282	-0.0407456	<0.5	No / Negative significance
Loyang West	Pasir Ris	1	85.7827	-0.0041989	<0.5	No / Negative significance
Pasir Ris Central	Pasir Ris	0	63.0841	-0.292921	<0.5	No / Negative significance
Pasir Ris Drive	Pasir Ris	7	74.2399	-0.115864	<0.5	No / Negative significance
Pasir Ris Park	Pasir Ris	1	44.8455	-0.00360935	<0.5	No / Negative significance
Pasir Ris Wafer Fab Park	Pasir Ris	1	60.9132	-0.117531	<0.5	No / Negative significance
Airport Road	Paya Lebar	4	92.9117	-0.382607	<0.5	No / Negative significance
Paya Lebar East	Paya Lebar	0	29.4127	-0.00410067	<0.5	No / Negative significance
Paya Lebar North	Paya Lebar	0	83.149	-0.2998	<0.5	No / Negative significance
Paya Lebar West	Paya Lebar	0	41.6086	-0.134108	<0.5	No / Negative significance
Plab	Paya Lebar	1	0.0154417	0.00112141	<0.5	No / Negative significance
Benoi Sector	Pioneer	0	85.8143	0	<0.5	No / Negative significance
Gul Basin	Pioneer	0	91.3161	0	<0.5	No / Negative significance
Gul Circle	Pioneer	0	83.4096	0	<0.5	No / Negative significance
Joo Koon	Pioneer	0	77.7677	-0.365837	<0.5	No / Negative significance
Pioneer Sector	Pioneer	0	70.491	0	<0.5	No / Negative significance
Coney Island	Punggol	0	34.8473	0.00439521	<0.5	No / Negative significance
Matilda	Punggol	0	62.728	-0.0109627	<0.5	No / Negative significance
Northshore	Punggol	0	68.1346	0	<0.5	No / Negative significance
Punggol Canal	Punggol	0	48.3791	-0.0105208	<0.5	No / Negative significance
Punggol Field	Punggol	0	69.3101	-0.480866	<0.5	No / Negative significance
Punggol Town Centre	Punggol	0	48.8832	0	<0.5	No / Negative significance
Waterway East	Punggol	0	64.4173	-0.0892615	<0.5	No / Negative significance
Commonwealth	Queenstown	0	77.1377	-0.276629	<0.5	No / Negative significance
Dover	Queenstown	0	69.8297	-0.00546867	<0.5	No / Negative significance
Ghim Moh	Queenstown	0	81.4846	-0.19647	<0.5	No / Negative significance
Kent Ridge	Queenstown	0	49.6653	-0.130169	<0.5	No / Negative significance
Margaret Drive	Queenstown	0	69.8171	-0.0762775	<0.5	No / Negative significance
National University Of S'Pore	Queenstown	0	92.8749	0	<0.5	No / Negative significance
One North	Queenstown	0	51.9306	0.000980514	<0.5	No / Negative significance
Pasir Panjang 1	Queenstown	0	79.6258	0	<0.5	No / Negative significance
Pasir Panjang 2	Queenstown	1	81.0519	-0.0447383	<0.5	No / Negative significance
Port	Queenstown	0	5.81175	0	<0.5	No / Negative significance
Queensway	Queenstown	0	83.0347	-0.641823	<0.5	No / Negative significance
Singapore Polytechnic	Queenstown	0	79.9322	0	<0.5	No / Negative significance
Tanglin Halt	Queenstown	0	76.0409	-0.345745	<0.5	No / Negative significance
Institution Hill	River Valley	0	70.3299	0	<0.5	No / Negative significance
Leonie Hill	River Valley	0	68.2214	-0.0363477	<0.5	No / Negative significance
One Tree Hill	River Valley	1	75.9493	-0.0712624	<0.5	No / Negative significance
Oxley	River Valley	0	78.5623	0	<0.5	No / Negative significance
Paterson	River Valley	0	65.9526	-0.197978	<0.5	No / Negative significance
Bencoolen	Rochor	0	59.528	-0.047268	<0.5	No / Negative significance
Farrer Park	Rochor	2	55.2712	-0.186946	<0.5	No / Negative significance
Kampong Glam	Rochor	0	59.7176	-0.113849	<0.5	No / Negative significance
Mackenzie	Rochor	0	54.0874	-0.15627	<0.5	No / Negative significance
Mount Emily	Rochor	0	82.5208	-0.00246286	<0.5	No / Negative significance
Rochor Canal	Rochor	0	55.2661	-0.149592	<0.5	No / Negative significance
Selegie	Rochor	1	60.8718	-0.0156251	<0.5	No / Negative significance
Sungei Road	Rochor	0	54.0671	-0.0220868	<0.5	No / Negative significance
Victoria	Rochor	0	65.2044	-6.36634e-05	<0.5	No / Negative significance
Pulau Punggol Barat	Seletar	0	0	0	<0.5	No / Negative significance
Pulau Punggol Timor	Seletar	0	0.242575	0	<0.5	No / Negative significance
Seletar	Seletar	0	0	0.0257621	<0.5	No / Negative significance
Seletar Aerospace Park	Seletar	0	33.4886	-0.0843203	<0.5	No / Negative significance
Sembawang Central	Sembawang	0	70.3358	-0.0293369	<0.5	No / Negative significance
Sembawang East	Sembawang	0	82.2428	-0.015177	<0.5	No / Negative significance
Sembawang North	Sembawang	0	67.0612	0	<0.5	No / Negative significance
Sembawang Springs	Sembawang	0	76.714	-0.10571	<0.5	No / Negative significance
Sembawang Straits	Sembawang	0	51.3837	0	<0.5	No / Negative significance
Senoko North	Sembawang	0	85.7586	-0.0305623	<0.5	No / Negative significance
Senoko South	Sembawang	1	78.951	-0.0921628	<0.5	No / Negative significance
The Wharves	Sembawang	0	53.9082	0	<0.5	No / Negative significance
Anchorvale	Sengkang	0	67.5458	-0.233216	<0.5	No / Negative significance
Compassvale	Sengkang	0	63.9081	-0.209319	<0.5	No / Negative significance
Fernvale	Sengkang	0	65.6603	0.405553	<0.5	No / Negative significance
Lorong Halus North	Sengkang	7	76.9631	-0.712975	<0.5	No / Negative significance
Sengkang Town Centre	Sengkang	0	70.522	-0.321516	<0.5	No / Negative significance
Sengkang West	Sengkang	0	82.6389	-0.28775	<0.5	No / Negative significance
Seletar Hills	Serangoon	0	67.5307	-0.314315	<0.5	No / Negative significance
Serangoon Central	Serangoon	0	74.5542	-1.36475	<0.5	No / Negative significance
Serangoon Garden	Serangoon	2	73.3646	-0.216649	<0.5	No / Negative significance
Serangoon North	Serangoon	1	78.5737	-0.223229	<0.5	No / Negative significance
Serangoon North Ind Estate	Serangoon	2	79.6145	-0.0238105	<0.5	No / Negative significance
Pulau Seletar	Simpang	0	0	0	<0.5	No / Negative significance
Simpang North	Simpang	0	0.024632	0	<0.5	No / Negative significance
Simpang South	Simpang	0	12.4434	0	<0.5	No / Negative significance
Tanjong Irau	Simpang	0	0	0	<0.5	No / Negative significance
Boat Quay	Singapore River	0	38.6567	0	<0.5	No / Negative significance
Clarke Quay	Singapore River	0	39.9468	0	<0.5	No / Negative significance
Robertson Quay	Singapore River	0	57.7594	0	<0.5	No / Negative significance
Sentosa	Southern Islands	6	63.7223	-0.0150553	<0.5	No / Negative significance
Southern Group	Southern Islands	0	71.2113	0	<0.5	No / Negative significance
Straits View	Straits View	1	0	0	<0.5	No / Negative significance
Gali Batu	Sungei Kadut	0	31.9399	-1.06093	<0.5	No / Negative significance
Kranji	Sungei Kadut	0	27.1172	0	<0.5	No / Negative significance
Pang Sua	Sungei Kadut	0	76.0857	-0.173528	<0.5	No / Negative significance
Reservoir View	Sungei Kadut	0	37.5803	0	<0.5	No / Negative significance
Turf Club	Sungei Kadut	0	46.7129	0	<0.5	No / Negative significance
Simei	Tampines	0	75.5038	-0.410607	<0.5	No / Negative significance
Tampines North	Tampines	2	21.5051	0.0103075	<0.5	No / Negative significance
Tampines West	Tampines	0	77.8321	-0.709732	<0.5	No / Negative significance
Xilin	Tampines	0	79.8885	-0.134431	<0.5	No / Negative significance
Chatsworth	Tanglin	0	82.5036	-0.0408561	<0.5	No / Negative significance
Nassim	Tanglin	1	80.8371	-0.0475775	<0.5	No / Negative significance
Ridout	Tanglin	0	74.7359	-0.0990973	<0.5	No / Negative significance
Tyersall	Tanglin	0	38.2292	0	<0.5	No / Negative significance
Tengah	Tengah	0	0.107514	-1.12541	<0.5	No / Negative significance
Bidadari	Toa Payoh	1	69.7001	-0.54845	<0.5	No / Negative significance
Boon Teck	Toa Payoh	2	77.2038	0.105241	<0.5	No / Negative significance
Braddell	Toa Payoh	0	73.7422	-0.558073	<0.5	No / Negative significance
Joo Seng	Toa Payoh	2	76.1198	0.339433	<0.5	No / Negative significance
Kim Keat	Toa Payoh	0	69.6693	-0.26253	<0.5	No / Negative significance
Lorong 8 Toa Payoh	Toa Payoh	0	64.4887	-0.197725	<0.5	No / Negative significance
Pei Chun	Toa Payoh	0	75.1407	-0.138283	<0.5	No / Negative significance
Sennett	Toa Payoh	0	81.2182	-0.569756	<0.5	No / Negative significance
Toa Payoh Central	Toa Payoh	1	75.6712	-0.00923636	<0.5	No / Negative significance
Toa Payoh West	Toa Payoh	0	83.9719	0.290736	<0.5	No / Negative significance
Woodleigh	Toa Payoh	0	57.3225	-0.124483	<0.5	No / Negative significance
Tengeh	Tuas	0	63.5016	0	<0.5	No / Negative significance
Tuas Bay	Tuas	0	87.2472	0	<0.5	No / Negative significance
Tuas North	Tuas	0	83.9151	0	<0.5	No / Negative significance
Tuas Promenade	Tuas	20	65.3233	0	<0.5	No / Negative significance
Tuas View	Tuas	0	75.3944	0	<0.5	No / Negative significance
Tuas View Extension	Tuas	0	65.1665	0	<0.5	No / Negative significance
Jurong Island And Bukom	Western Islands	0	94.1055	0	<0.5	No / Negative significance
Semakau	Western Islands	0	86.9162	-0.0111736	<0.5	No / Negative significance
Sudong	Western Islands	1	0	0	<0.5	No / Negative significance
Western Water Catchment	Western Water Catchment	1	4.36538	-2.26009	<0.5	No / Negative significance
Greenwood Park	Woodlands	0	68.5289	-0.0391924	<0.5	No / Negative significance
Midview	Woodlands	0	75.0414	-0.167789	<0.5	No / Negative significance
North Coast	Woodlands	0	58.8386	-0.00544231	<0.5	No / Negative significance
Senoko West	Woodlands	0	73.6969	-0.126735	<0.5	No / Negative significance
Woodgrove	Woodlands	0	70.367	0	<0.5	No / Negative significance
Woodlands Regional Centre	Woodlands	0	39.2711	0.0303607	<0.5	No / Negative significance
Woodlands South	Woodlands	0	71.2829	-0.145253	<0.5	No / Negative significance
Woodlands West	Woodlands	0	70.9867	0	<0.5	No / Negative significance
Khatib	Yishun	0	15.5546	0.0282083	<0.5	No / Negative significance
Lower Seletar	Yishun	0	31.806	0	<0.5	No / Negative significance
Nee Soon	Yishun	0	4.77274	0.0029054	<0.5	No / Negative significance
Northland	Yishun	0	74.8441	-0.184677	<0.5	No / Negative significance
Springleaf	Yishun	0	16.5909	0	<0.5	No / Negative significance
Yishun Central	Yishun	0	31.5552	-0.0301356	<0.5	No / Negative significance
Yishun East	Yishun	0	81.3615	-0.13154	<0.5	No / Negative significance
Yishun South	Yishun	1	71.7567	-0.147759	<0.5	No / Negative significance
