# Supplementary material for: Impact of urbanisation and environmental factors on spatial distribution of COVID-19 cases during the early phase of epidemic in Singapore
Source: Sci Rep. 2022 Jun 13;12:9758. doi: 10.1038/s41598-022-12941-8 (PMC9191550; doi:10.1038/s41598-022-12941-8)
Supplement: Supplementary file 6 — Supplementary Table S6. [file 41598_2022_12941_MOESM6_ESM.xlsx]

## Sheet: PercentUrban
Supplementary Table 6
SubZone	Plan Area	%Urbanisation	Places Visited by COVID-19 cases from 19 May to July 2020	GWR value	GWR range	Significance
Jurong West Central	Jurong West	75.1326	17	2.9236	>2.5	High Significance
Maritime Square	Bukit Merah	41.749	9	0.52	0.5 'to' 1.5	Low Significance
Aljunied	Geylang	67.3851	13	1.58317	1.5 'to' 2.5	Significant
Geylang East	Geylang	66.9423	11	0.52	0.5 'to' 1.5	Low Significance
Jurong Gateway	Jurong East	51.338	16	0.539	0.5 'to' 1.5	Low Significance
Toh Guan	Jurong East	62.3627	11	0.564	0.5 'to' 1.5	Low Significance
Yunnan	Jurong West	71.7384	9	0.58757	0.5 'to' 1.5	Low Significance
Lavender	Kallang	67.2159	19	1.56073	1.5 'to' 2.5	Significant
Tanjong Rhu	Kallang	55.8853	12	0.502197	0.5 'to' 1.5	Low Significance
Balestier	Novena	68.3622	7	0.586	0.5 'to' 1.5	Low Significance
Boulevard	Orchard	69.0697	10	1.52	1.5 'to' 2.5	Significant
Pearl'S Hill	Outram	58.1683	7	0.62354	0.5 'to' 1.5	Low Significance
Little India	Rochor	64.1249	10	0.687637	0.5 'to' 1.5	Low Significance
Tampines East	Tampines	69.4596	9	1.63085	1.5 'to' 2.5	Significant
Yishun Central	Yishun	31.5552	7	0.568	0.5 'to' 1.5	Low Significance
Ang Mo Kio Town Centre	Ang Mo Kio	76.5442	1	-0.0441726	<0.5	No / Negative Significance
Cheng San	Ang Mo Kio	69.4325	0	0.00546626	<0.5	No / Negative Significance
Chong Boon	Ang Mo Kio	76.8539	0	-0.0206054	<0.5	No / Negative Significance
Kebun Bahru	Ang Mo Kio	63.4317	3	-0.129891	<0.5	No / Negative Significance
Sembawang Hills	Ang Mo Kio	63.925	0	0.0079607	<0.5	No / Negative Significance
Shangri-La	Ang Mo Kio	73.1222	0	-0.105413	<0.5	No / Negative Significance
Tagore	Ang Mo Kio	31.6832	0	0.0127267	<0.5	No / Negative Significance
Townsville	Ang Mo Kio	79.1594	0	-0.0584633	<0.5	No / Negative Significance
Yio Chu Kang	Ang Mo Kio	68.1717	2	0.0163944	<0.5	No / Negative Significance
Yio Chu Kang East	Ang Mo Kio	40.8968	0	0.0162805	<0.5	No / Negative Significance
Yio Chu Kang North	Ang Mo Kio	0.169005	0	0.0141837	<0.5	No / Negative Significance
Yio Chu Kang West	Ang Mo Kio	75.1442	0	0.00140108	<0.5	No / Negative Significance
Bayshore	Bedok	51.0723	0	0.068379	<0.5	No / Negative Significance
Bedok North	Bedok	76.0405	5	0.063605	<0.5	No / Negative Significance
Bedok Reservoir	Bedok	25.1492	0	0.0673006	<0.5	No / Negative Significance
Bedok South	Bedok	74.246	1	0.0844321	<0.5	No / Negative Significance
Frankel	Bedok	77.3838	5	0.0625402	<0.5	No / Negative Significance
Kaki Bukit	Bedok	78.2106	6	0.0689265	<0.5	No / Negative Significance
Kembangan	Bedok	73.2032	1	0.0803732	<0.5	No / Negative Significance
Siglap	Bedok	45.6272	1	0.0587745	<0.5	No / Negative Significance
Bishan East	Bishan	66.264	2	0.0445435	<0.5	No / Negative Significance
Marymount	Bishan	61.918	0	0.00813564	<0.5	No / Negative Significance
Upper Thomson	Bishan	74.4807	2	0.0201822	<0.5	No / Negative Significance
Liu Fang	Boon Lay	68.3618	0	0.000440508	<0.5	No / Negative Significance
Samulun	Boon Lay	91.6985	0	1.163e-07	<0.5	No / Negative Significance
Shipyard	Boon Lay	91.8443	0	-0.0336566	<0.5	No / Negative Significance
Tukang	Boon Lay	77.8232	0	0.048	<0.5	No / Negative Significance
Brickworks	Bukit Batok	79.8488	0	0.036952	<0.5	No / Negative Significance
Bukit Batok Central	Bukit Batok	73.5067	6	0.0972764	<0.5	No / Negative Significance
Bukit Batok East	Bukit Batok	73.2617	1	0.0966609	<0.5	No / Negative Significance
Bukit Batok South	Bukit Batok	45.6679	0	0.0651127	<0.5	No / Negative Significance
Bukit Batok West	Bukit Batok	74.085	5	-0.217476	<0.5	No / Negative Significance
Gombak	Bukit Batok	15.9902	0	0.0381807	<0.5	No / Negative Significance
Guilin	Bukit Batok	37.5186	0	0.0610621	<0.5	No / Negative Significance
Hillview	Bukit Batok	56.9222	0	0.0275261	<0.5	No / Negative Significance
Hong Kah North	Bukit Batok	64.6654	1	0.0200342	<0.5	No / Negative Significance
Alexandra Hill	Bukit Merah	73.8011	3	0.026729	<0.5	No / Negative Significance
Alexandra North	Bukit Merah	68.6189	0	0.000462307	<0.5	No / Negative Significance
Bukit Ho Swee	Bukit Merah	74.6433	0	-0.0809673	<0.5	No / Negative Significance
Bukit Merah	Bukit Merah	70.4906	1	-0.0532225	<0.5	No / Negative Significance
City Terminals	Bukit Merah	9.3221	1	-0.0158758	<0.5	No / Negative Significance
Depot Road	Bukit Merah	71.7046	0	0.0341781	<0.5	No / Negative Significance
Everton Park	Bukit Merah	73.1636	0	-0.00479479	<0.5	No / Negative Significance
Henderson Hill	Bukit Merah	68.8227	0	0.0349682	<0.5	No / Negative Significance
Kampong Tiong Bahru	Bukit Merah	67.6441	0	0.0610753	<0.5	No / Negative Significance
Redhill	Bukit Merah	79.1498	0	-0.00172881	<0.5	No / Negative Significance
Singapore General Hospital	Bukit Merah	71.2578	0	-0.0375801	<0.5	No / Negative Significance
Telok Blangah Drive	Bukit Merah	41.2428	0	-0.0625066	<0.5	No / Negative Significance
Telok Blangah Rise	Bukit Merah	70.5316	0	-0.0568681	<0.5	No / Negative Significance
Telok Blangah Way	Bukit Merah	77.5844	0	-0.113324	<0.5	No / Negative Significance
Tiong Bahru	Bukit Merah	71.0035	0	-0.0957683	<0.5	No / Negative Significance
Tiong Bahru Station	Bukit Merah	79.0013	1	0.0875428	<0.5	No / Negative Significance
Bangkit	Bukit Panjang	59.5478	1	0.0520906	<0.5	No / Negative Significance
Dairy Farm	Bukit Panjang	72.6417	0	0.0354414	<0.5	No / Negative Significance
Fajar	Bukit Panjang	68.113	0	0.0571875	<0.5	No / Negative Significance
Jelebu	Bukit Panjang	74.3791	5	0.0440098	<0.5	No / Negative Significance
Nature Reserve	Bukit Panjang	15.6665	0	0.001736	<0.5	No / Negative Significance
Saujana	Bukit Panjang	67.4594	0	0.0690008	<0.5	No / Negative Significance
Senja	Bukit Panjang	63.8731	0	0.00612297	<0.5	No / Negative Significance
Anak Bukit	Bukit Timah	66.6473	0	0.00121077	<0.5	No / Negative Significance
Coronation Road	Bukit Timah	78.5325	0	0	<0.5	No / Negative Significance
Farrer Court	Bukit Timah	80.4314	0	0	<0.5	No / Negative Significance
Hillcrest	Bukit Timah	77.1294	0	0	<0.5	No / Negative Significance
Holland Road	Bukit Timah	78.8503	0	0	<0.5	No / Negative Significance
Leedon Park	Bukit Timah	82.2503	0	0	<0.5	No / Negative Significance
Swiss Club	Bukit Timah	84.8523	0	0	<0.5	No / Negative Significance
Ulu Pandan	Bukit Timah	73.195	0	0	<0.5	No / Negative Significance
Central Water Catchment	Central Water Catchment	9.87656	5	-0.0848649	<0.5	No / Negative Significance
Changi Airport	Changi	2.41941	1	-0.00672593	<0.5	No / Negative Significance
Changi Point	Changi	71.5369	2	0.0128533	<0.5	No / Negative Significance
Changi West	Changi	33.1204	0	0.00320321	<0.5	No / Negative Significance
Changi Bay	Changi Bay	0	0	0.00373425	<0.5	No / Negative Significance
Choa Chu Kang Central	Choa Chu Kang	40.805	3	-0.0754926	<0.5	No / Negative Significance
Choa Chu Kang North	Choa Chu Kang	70.8372	0	-0.0774872	<0.5	No / Negative Significance
Keat Hong	Choa Chu Kang	71.9517	0	-0.0172981	<0.5	No / Negative Significance
Peng Siang	Choa Chu Kang	71.8713	1	-0.0251586	<0.5	No / Negative Significance
Teck Whye	Choa Chu Kang	58.8654	1	-0.0194932	<0.5	No / Negative Significance
Yew Tee	Choa Chu Kang	76.469	0	-0.0302336	<0.5	No / Negative Significance
Clementi Central	Clementi	71.3123	1	0.0108766	<0.5	No / Negative Significance
Clementi North	Clementi	68.8865	0	0.00729191	<0.5	No / Negative Significance
Clementi West	Clementi	73.8428	0	0.000648436	<0.5	No / Negative Significance
Clementi Woods	Clementi	63.3687	0	-0.00192239	<0.5	No / Negative Significance
Faber	Clementi	41.0512	0	0.00393193	<0.5	No / Negative Significance
Pandan	Clementi	70.1176	0	0.00435631	<0.5	No / Negative Significance
Sunset Way	Clementi	74.9759	0	0.000399834	<0.5	No / Negative Significance
Toh Tuck	Clementi	75.3981	0	-0.0339498	<0.5	No / Negative Significance
West Coast	Clementi	67.6807	0	0.00656796	<0.5	No / Negative Significance
Anson	Downtown Core	55.546	0	0.0298841	<0.5	No / Negative Significance
Bayfront Subzone	Downtown Core	2.15758	3	-0.0292476	<0.5	No / Negative Significance
Bugis	Downtown Core	43.5516	4	0.0168516	<0.5	No / Negative Significance
Cecil	Downtown Core	55.7555	0	0.0027107	<0.5	No / Negative Significance
Central Subzone	Downtown Core	0.809839	1	-0.0125743	<0.5	No / Negative Significance
City Hall	Downtown Core	48.2946	6	0.0699423	<0.5	No / Negative Significance
Clifford Pier	Downtown Core	13.873	0	-0.00396905	<0.5	No / Negative Significance
Marina Centre	Downtown Core	41.3574	1	0.0508294	<0.5	No / Negative Significance
Maxwell	Downtown Core	74.2167	0	0.0557178	<0.5	No / Negative Significance
Phillip	Downtown Core	56.0445	0	0.00657884	<0.5	No / Negative Significance
Raffles Place	Downtown Core	52.7597	1	0.00370624	<0.5	No / Negative Significance
Tanjong Pagar	Downtown Core	59.6145	0	0.0170984	<0.5	No / Negative Significance
Kallang Way	Geylang	74.4801	0	-0.0205722	<0.5	No / Negative Significance
Kampong Ubi	Geylang	76.1081	2	-0.623788	<0.5	No / Negative Significance
Macpherson	Geylang	75.5748	0	-0.830703	<0.5	No / Negative Significance
Defu Industrial Park	Hougang	77.6882	0	-0.00290302	<0.5	No / Negative Significance
Hougang Central	Hougang	67.8394	1	0.00158113	<0.5	No / Negative Significance
Hougang East	Hougang	57.1674	0	0.00501054	<0.5	No / Negative Significance
Hougang West	Hougang	74.844	0	0.0130425	<0.5	No / Negative Significance
Kangkar	Hougang	66.2676	0	0.00149646	<0.5	No / Negative Significance
Kovan	Hougang	74.0471	0	-0.0134952	<0.5	No / Negative Significance
Lorong Ah Soo	Hougang	74.7013	1	-0.025911	<0.5	No / Negative Significance
Lorong Halus	Hougang	81.1247	0	0.00137637	<0.5	No / Negative Significance
Tai Seng	Hougang	68.3602	0	0.00140778	<0.5	No / Negative Significance
Trafalgar	Hougang	71.4566	1	-0.000978568	<0.5	No / Negative Significance
International Business Park	Jurong East	66.8156	0	-0.0507647	<0.5	No / Negative Significance
Jurong Port	Jurong East	29.0259	0	0.00160261	<0.5	No / Negative Significance
Jurong River	Jurong East	42.6024	0	0.0746582	<0.5	No / Negative Significance
Lakeside	Jurong East	27.311	1	0.0577432	<0.5	No / Negative Significance
Penjuru Crescent	Jurong East	80.6184	0	3.20992e-06	<0.5	No / Negative Significance
Teban Gardens	Jurong East	19.6603	0	-1.23556e-05	<0.5	No / Negative Significance
Yuhua East	Jurong East	70.2025	1	-0.0541798	<0.5	No / Negative Significance
Yuhua West	Jurong East	74.9586	3	0.0335421	<0.5	No / Negative Significance
Boon Lay Place	Jurong West	76.2323	3	-0.850435	<0.5	No / Negative Significance
Chin Bee	Jurong West	81.8721	0	-0.0921272	<0.5	No / Negative Significance
Hong Kah	Jurong West	76.6939	2	0.0256627	<0.5	No / Negative Significance
Kian Teck	Jurong West	65.9756	0	0.107707	<0.5	No / Negative Significance
Safti	Jurong West	0.0705826	0	0.0494956	<0.5	No / Negative Significance
Taman Jurong	Jurong West	78.1252	6	0.0360832	<0.5	No / Negative Significance
Wenya	Jurong West	85.2495	0	-0.094994	<0.5	No / Negative Significance
Bendemeer	Kallang	70.0405	2	0.235477	<0.5	No / Negative Significance
Boon Keng	Kallang	61.8885	0	0.0225155	<0.5	No / Negative Significance
Crawford	Kallang	28.2328	1	-0.0161934	<0.5	No / Negative Significance
Geylang Bahru	Kallang	61.0683	0	-0.00456648	<0.5	No / Negative Significance
Kallang Bahru	Kallang	63.8805	1	0.116187	<0.5	No / Negative Significance
Kampong Bugis	Kallang	28.3961	2	0.0515083	<0.5	No / Negative Significance
Kampong Java	Kallang	67.858	1	-0.0845169	<0.5	No / Negative Significance
Lim Chu Kang	Lim Chu Kang	14.6879	0	1.01858e-05	<0.5	No / Negative Significance
Mandai East	Mandai	8.11766	0	0.0193622	<0.5	No / Negative Significance
Mandai Estate	Mandai	76.2384	1	-0.00903574	<0.5	No / Negative Significance
Mandai West	Mandai	3.11947	0	0.00951554	<0.5	No / Negative Significance
Marina East	Marina East	0.763847	0	0.141193	<0.5	No / Negative Significance
Marina South	Marina South	1.54881	1	-0.00701612	<0.5	No / Negative Significance
East Coast	Marine Parade	11.1633	0	0.0302324	<0.5	No / Negative Significance
Katong	Marine Parade	78.9692	0	0.026047	<0.5	No / Negative Significance
Marina East (Mp)	Marine Parade	0	0	0.0679817	<0.5	No / Negative Significance
Marine Parade	Marine Parade	71.4191	2	0.0308662	<0.5	No / Negative Significance
Mountbatten	Marine Parade	73.4736	0	0.0302733	<0.5	No / Negative Significance
Bras Basah	Museum	58.272	0	0.0350489	<0.5	No / Negative Significance
Dhoby Ghaut	Museum	56.5124	2	-0.00256044	<0.5	No / Negative Significance
Fort Canning	Museum	24.3123	0	0.0234807	<0.5	No / Negative Significance
Cairnhill	Newton	73.8247	0	0.0312696	<0.5	No / Negative Significance
Goodwood Park	Newton	31.6273	0	0.0236359	<0.5	No / Negative Significance
Istana Negara	Newton	79.878	0	-0.0237581	<0.5	No / Negative Significance
Monk'S Hill	Newton	60.4163	0	0.000833372	<0.5	No / Negative Significance
Newton Circus	Newton	13.9112	0	0.0192823	<0.5	No / Negative Significance
Orange Grove	Newton	79.9314	0	0.0197274	<0.5	No / Negative Significance
North-Eastern Islands	North-Eastern Islands	0.68932	0	0.015574	<0.5	No / Negative Significance
Dunearn	Novena	70.8558	0	0	<0.5	No / Negative Significance
Malcolm	Novena	76.2831	0	0.00551584	<0.5	No / Negative Significance
Moulmein	Novena	70.2495	2	0.0314395	<0.5	No / Negative Significance
Mount Pleasant	Novena	56.1357	0	2.83366e-05	<0.5	No / Negative Significance
Somerset	Orchard	60.8961	4	-0.17908	<0.5	No / Negative Significance
Tanglin	Orchard	67.3657	1	-0.172298	<0.5	No / Negative Significance
China Square	Outram	48.8368	2	0.0213852	<0.5	No / Negative Significance
Chinatown	Outram	68.3685	6	0.0717121	<0.5	No / Negative Significance
People'S Park	Outram	40.0383	0	0.112213	<0.5	No / Negative Significance
Flora Drive	Pasir Ris	78.1086	0	0.0137194	<0.5	No / Negative Significance
Loyang East	Pasir Ris	55.6282	0	0.00747565	<0.5	No / Negative Significance
Loyang West	Pasir Ris	85.7827	0	0.0047571	<0.5	No / Negative Significance
Pasir Ris Central	Pasir Ris	63.0841	0	0.0332711	<0.5	No / Negative Significance
Pasir Ris Drive	Pasir Ris	74.2399	0	0.00695684	<0.5	No / Negative Significance
Pasir Ris Park	Pasir Ris	44.8455	0	0.0143599	<0.5	No / Negative Significance
Pasir Ris Wafer Fab Park	Pasir Ris	60.9132	0	0.0289261	<0.5	No / Negative Significance
Pasir Ris West	Pasir Ris	77.5543	2	0.0206542	<0.5	No / Negative Significance
Airport Road	Paya Lebar	92.9117	0	-0.000502674	<0.5	No / Negative Significance
Paya Lebar East	Paya Lebar	29.4127	0	0.0182408	<0.5	No / Negative Significance
Paya Lebar North	Paya Lebar	83.149	0	0.00571587	<0.5	No / Negative Significance
Paya Lebar West	Paya Lebar	41.6086	0	0.000744211	<0.5	No / Negative Significance
Plab	Paya Lebar	0.0154417	0	0.000468835	<0.5	No / Negative Significance
Benoi Sector	Pioneer	85.8143	0	-0.000249373	<0.5	No / Negative Significance
Gul Basin	Pioneer	91.3161	0	-0.0126602	<0.5	No / Negative Significance
Gul Circle	Pioneer	83.4096	0	-0.00581177	<0.5	No / Negative Significance
Joo Koon	Pioneer	77.7677	2	0.0078869	<0.5	No / Negative Significance
Pioneer Sector	Pioneer	70.491	0	-0.00401276	<0.5	No / Negative Significance
Coney Island	Punggol	34.8473	0	-0.00229347	<0.5	No / Negative Significance
Matilda	Punggol	62.728	0	-0.0527396	<0.5	No / Negative Significance
Northshore	Punggol	68.1346	0	-0.00207618	<0.5	No / Negative Significance
Punggol Canal	Punggol	48.3791	0	-0.00393547	<0.5	No / Negative Significance
Punggol Field	Punggol	69.3101	0	-0.0142688	<0.5	No / Negative Significance
Punggol Town Centre	Punggol	48.8832	2	-0.0113371	<0.5	No / Negative Significance
Waterway East	Punggol	64.4173	0	-0.00244876	<0.5	No / Negative Significance
Commonwealth	Queenstown	77.1377	0	-0.0366404	<0.5	No / Negative Significance
Dover	Queenstown	69.8297	0	-0.0117764	<0.5	No / Negative Significance
Ghim Moh	Queenstown	81.4846	0	-0.0235053	<0.5	No / Negative Significance
Holland Drive	Queenstown	77.5227	0	-0.0343423	<0.5	No / Negative Significance
Kent Ridge	Queenstown	49.6653	0	0.0225933	<0.5	No / Negative Significance
Margaret Drive	Queenstown	69.8171	0	0.0476475	<0.5	No / Negative Significance
Mei Chin	Queenstown	76.0566	0	0.109316	<0.5	No / Negative Significance
National University Of S'Pore	Queenstown	92.8749	0	-0.0096759	<0.5	No / Negative Significance
One North	Queenstown	51.9306	1	-0.0299201	<0.5	No / Negative Significance
Pasir Panjang 1	Queenstown	79.6258	0	0.000125394	<0.5	No / Negative Significance
Pasir Panjang 2	Queenstown	81.0519	0	0.0177071	<0.5	No / Negative Significance
Port	Queenstown	5.81175	0	0.000530558	<0.5	No / Negative Significance
Queensway	Queenstown	83.0347	2	0.0416862	<0.5	No / Negative Significance
Singapore Polytechnic	Queenstown	79.9322	0	-0.0025009	<0.5	No / Negative Significance
Tanglin Halt	Queenstown	76.0409	0	-0.0325901	<0.5	No / Negative Significance
Institution Hill	River Valley	70.3299	0	-0.0642054	<0.5	No / Negative Significance
Leonie Hill	River Valley	68.2214	0	-0.119923	<0.5	No / Negative Significance
One Tree Hill	River Valley	75.9493	0	-0.130501	<0.5	No / Negative Significance
Oxley	River Valley	78.5623	1	-0.00809965	<0.5	No / Negative Significance
Paterson	River Valley	65.9526	0	-0.0676814	<0.5	No / Negative Significance
Bencoolen	Rochor	59.528	3	-0.0602839	<0.5	No / Negative Significance
Farrer Park	Rochor	55.2712	6	0.209039	<0.5	No / Negative Significance
Kampong Glam	Rochor	59.7176	0	0.0754787	<0.5	No / Negative Significance
Mackenzie	Rochor	54.0874	0	-0.0676707	<0.5	No / Negative Significance
Mount Emily	Rochor	82.5208	0	-0.052795	<0.5	No / Negative Significance
Rochor Canal	Rochor	55.2661	0	0.182317	<0.5	No / Negative Significance
Selegie	Rochor	60.8718	1	-0.0565812	<0.5	No / Negative Significance
Sungei Road	Rochor	54.0671	4	0.695056	<0.5	No / Negative Significance
Victoria	Rochor	65.2044	6	0.012556	<0.5	No / Negative Significance
Pulau Punggol Barat	Seletar	0	0	0.00286931	<0.5	No / Negative Significance
Pulau Punggol Timor	Seletar	0.242575	0	0.00852114	<0.5	No / Negative Significance
Seletar	Seletar	0	0	0.0370119	<0.5	No / Negative Significance
Seletar Aerospace Park	Seletar	33.4886	0	0.0211646	<0.5	No / Negative Significance
Admiralty	Sembawang	85.787	2	0.0263821	<0.5	No / Negative Significance
Sembawang Central	Sembawang	70.3358	2	-0.0746353	<0.5	No / Negative Significance
Sembawang East	Sembawang	82.2428	0	0.0141317	<0.5	No / Negative Significance
Sembawang North	Sembawang	67.0612	3	-0.00876327	<0.5	No / Negative Significance
Sembawang Springs	Sembawang	76.714	1	-0.0510932	<0.5	No / Negative Significance
Sembawang Straits	Sembawang	51.3837	0	0.0125303	<0.5	No / Negative Significance
Senoko North	Sembawang	85.7586	0	-0.0784638	<0.5	No / Negative Significance
Senoko South	Sembawang	78.951	0	-0.135266	<0.5	No / Negative Significance
The Wharves	Sembawang	53.9082	0	0.0325678	<0.5	No / Negative Significance
Anchorvale	Sengkang	67.5458	0	0.0142566	<0.5	No / Negative Significance
Compassvale	Sengkang	63.9081	0	0.0490304	<0.5	No / Negative Significance
Fernvale	Sengkang	65.6603	6	0.0191077	<0.5	No / Negative Significance
Lorong Halus North	Sengkang	76.9631	0	-0.00231556	<0.5	No / Negative Significance
Rivervale	Sengkang	64.3951	2	-0.0776437	<0.5	No / Negative Significance
Sengkang Town Centre	Sengkang	70.522	1	0.00677804	<0.5	No / Negative Significance
Sengkang West	Sengkang	82.6389	0	0.00650387	<0.5	No / Negative Significance
Lorong Chuan	Serangoon	75.115	0	0.00296686	<0.5	No / Negative Significance
Seletar Hills	Serangoon	67.5307	0	-0.00349937	<0.5	No / Negative Significance
Serangoon Central	Serangoon	74.5542	1	0.0417056	<0.5	No / Negative Significance
Serangoon Garden	Serangoon	73.3646	0	0.0291229	<0.5	No / Negative Significance
Serangoon North	Serangoon	78.5737	1	0.0239393	<0.5	No / Negative Significance
Serangoon North Ind Estate	Serangoon	79.6145	0	0.0124027	<0.5	No / Negative Significance
Upper Paya Lebar	Serangoon	74.4187	1	0.0495855	<0.5	No / Negative Significance
Pulau Seletar	Simpang	0	0	0.012331	<0.5	No / Negative Significance
Simpang North	Simpang	0.024632	0	0.00699082	<0.5	No / Negative Significance
Simpang South	Simpang	12.4434	0	0.0141805	<0.5	No / Negative Significance
Tanjong Irau	Simpang	0	0	0.00596159	<0.5	No / Negative Significance
Boat Quay	Singapore River	38.6567	1	0.0113893	<0.5	No / Negative Significance
Clarke Quay	Singapore River	39.9468	0	0.089693	<0.5	No / Negative Significance
Robertson Quay	Singapore River	57.7594	2	-0.0984961	<0.5	No / Negative Significance
Sentosa	Southern Islands	63.7223	4	0.0309712	<0.5	No / Negative Significance
Southern Group	Southern Islands	71.2113	0	-0.002007	<0.5	No / Negative Significance
Straits View	Straits View	0	0	-0.00845435	<0.5	No / Negative Significance
Gali Batu	Sungei Kadut	31.9399	0	0.000142968	<0.5	No / Negative Significance
Kranji	Sungei Kadut	27.1172	0	0.0586811	<0.5	No / Negative Significance
Pang Sua	Sungei Kadut	76.0857	0	-0.00253916	<0.5	No / Negative Significance
Reservoir View	Sungei Kadut	37.5803	0	0.0159245	<0.5	No / Negative Significance
Turf Club	Sungei Kadut	46.7129	0	0.0131393	<0.5	No / Negative Significance
Simei	Tampines	75.5038	0	-0.565514	<0.5	No / Negative Significance
Tampines North	Tampines	21.5051	0	0.0334021	<0.5	No / Negative Significance
Tampines West	Tampines	77.8321	2	0.0648924	<0.5	No / Negative Significance
Xilin	Tampines	79.8885	1	0.00581479	<0.5	No / Negative Significance
Chatsworth	Tanglin	82.5036	0	-0.0188737	<0.5	No / Negative Significance
Nassim	Tanglin	80.8371	0	-0.00366495	<0.5	No / Negative Significance
Ridout	Tanglin	74.7359	0	-5.78389e-05	<0.5	No / Negative Significance
Tyersall	Tanglin	38.2292	0	0.000153045	<0.5	No / Negative Significance
Tengah	Tengah	0.107514	0	0.0195028	<0.5	No / Negative Significance
Bidadari	Toa Payoh	69.7001	0	0.0100183	<0.5	No / Negative Significance
Boon Teck	Toa Payoh	77.2038	0	-0.0796138	<0.5	No / Negative Significance
Braddell	Toa Payoh	73.7422	3	-0.0434369	<0.5	No / Negative Significance
Joo Seng	Toa Payoh	76.1198	0	0.00154952	<0.5	No / Negative Significance
Kim Keat	Toa Payoh	69.6693	0	-0.0795265	<0.5	No / Negative Significance
Lorong 8 Toa Payoh	Toa Payoh	64.4887	0	0.0204304	<0.5	No / Negative Significance
Pei Chun	Toa Payoh	75.1407	0	0.00587653	<0.5	No / Negative Significance
Potong Pasir	Toa Payoh	65.9287	1	-0.015778	<0.5	No / Negative Significance
Sennett	Toa Payoh	81.2182	0	-0.0168395	<0.5	No / Negative Significance
Toa Payoh Central	Toa Payoh	75.6712	0	-0.370165	<0.5	No / Negative Significance
Toa Payoh West	Toa Payoh	83.9719	0	-0.0581715	<0.5	No / Negative Significance
Woodleigh	Toa Payoh	57.3225	0	-0.00039358	<0.5	No / Negative Significance
Tengeh	Tuas	63.5016	0	0.002021	<0.5	No / Negative Significance
Tuas Bay	Tuas	87.2472	0	0.000210347	<0.5	No / Negative Significance
Tuas North	Tuas	83.9151	0	0.000295926	<0.5	No / Negative Significance
Tuas Promenade	Tuas	65.3233	0	0.000321854	<0.5	No / Negative Significance
Tuas View	Tuas	75.3944	0	0	<0.5	No / Negative Significance
Tuas View Extension	Tuas	65.1665	0	0	<0.5	No / Negative Significance
Jurong Island And Bukom	Western Islands	94.1055	0	0	<0.5	No / Negative Significance
Semakau	Western Islands	86.9162	0	-0.000822241	<0.5	No / Negative Significance
Sudong	Western Islands	0	0	0	<0.5	No / Negative Significance
Western Water Catchment	Western Water Catchment	4.36538	1	0.0368741	<0.5	No / Negative Significance
Greenwood Park	Woodlands	68.5289	0	-0.0828576	<0.5	No / Negative Significance
Midview	Woodlands	75.0414	1	-0.090188	<0.5	No / Negative Significance
North Coast	Woodlands	58.8386	0	-0.0774169	<0.5	No / Negative Significance
Senoko West	Woodlands	73.6969	1	-0.0558909	<0.5	No / Negative Significance
Woodgrove	Woodlands	70.367	0	0.00733835	<0.5	No / Negative Significance
Woodlands East	Woodlands	75.7755	4	0.00152868	<0.5	No / Negative Significance
Woodlands Regional Centre	Woodlands	39.2711	5	-0.10069	<0.5	No / Negative Significance
Woodlands South	Woodlands	71.2829	0	-0.00779715	<0.5	No / Negative Significance
Woodlands West	Woodlands	70.9867	5	-0.0280862	<0.5	No / Negative Significance
Khatib	Yishun	15.5546	1	-0.00442297	<0.5	No / Negative Significance
Lower Seletar	Yishun	31.806	0	0.0222628	<0.5	No / Negative Significance
Nee Soon	Yishun	4.77274	0	0.0164872	<0.5	No / Negative Significance
Northland	Yishun	74.8441	1	-0.0255	<0.5	No / Negative Significance
Springleaf	Yishun	16.5909	0	0.0181794	<0.5	No / Negative Significance
Yishun East	Yishun	81.3615	1	-0.0276797	<0.5	No / Negative Significance
Yishun South	Yishun	71.7567	2	-0.0226784	<0.5	No / Negative Significance
Yishun West	Yishun	76.7669	1	-0.0775739	<0.5	No / Negative Significance
